# Supplementary material for: Comparative Transcriptomics Among Four White Pine Species
Source: G3 (Bethesda). 2018 Mar 27;8(5):1461–74. doi: 10.1534/g3.118.200257 (PMC5940140; doi:10.1534/g3.118.200257)
Supplement: Supplementary file 6 [file 1461TableS3.txt]

Family	Limber pine	Western white pine	Sugar pine	WhiteBark Pine	Genes	Genomes	PfamId[PfamCount]:PfamDescripton
1	52	115	89	249	505	4	PF00069[23]:Pkinase|PF07714[18]:Pkinase_Tyr|PF13855[10]:LRR_8|PF08263[8]:LRRNT_2|PF12799[3]:LRR_4|PF00954[1]:S_locus_glycop
2	20	44	28	173	265	4	PF13041[19]:PPR_2|PF12854[9]:PPR_1|PF13812[1]:PPR_3
3	3	21	16	149	189	4	PF13041[11]:PPR_2|PF01535[2]:PPR|PF14432[1]:DYW_deaminase
4	22	28	23	45	118	4	PF00069[10]:Pkinase|PF00433[1]:Pkinase_C
5	11	25	21	37	94	4	PF00201[4]:UDPGT
6	14	22	16	33	85	4	PF00270[8]:DEAD|PF00271[7]:Helicase_C|PF00098[1]:zf-CCHC
7	19	21	15	26	81	4	PF00004[12]:AAA|PF01434[3]:Peptidase_M41|PF06480[1]:FtsH_ext
8	10	16	17	32	75	4	PF00067[9]:p450
9	1	8	12	51	72	4	PF00931[2]:NB-ARC|PF13676[1]:TIR_2
10	15	13	16	28	72	4	PF14226[4]:DIOX_N|PF03171[3]:2OG-FeII_Oxy
11	14	12	9	19	54	4	PF00069[12]:Pkinase
12	6	10	10	26	52	4	PF00854[5]:PTR2
13	11	11	8	14	44	4	PF00069[8]:Pkinase|PF13499[1]:EF-hand_7
14	4	10	11	17	42	4	PF02225[3]:PA|PF00082[2]:Peptidase_S8
15	8	9	6	17	40	4	PF00083[3]:Sugar_tr
16	5	12	4	17	38	4	PF00249[3]:Myb_DNA-binding
17	7	10	9	12	38	4	PF03141[3]:Methyltransf_29
18	10	7	8	12	37	4	PF00149[9]:Metallophos
19	5	10	5	17	37	4	PF00514[4]:Arm|PF04564[3]:U-box
20	5	12	6	14	37	4	PF14543[3]:TAXi_N|PF14541[2]:TAXi_C
21	3	16	4	13	36	4	PF00141[5]:peroxidase
22	7	9	7	11	34	4	PF00012[8]:HSP70
23	4	8	6	15	33	4	PF00005[5]:ABC_tran|PF00664[4]:ABC_membrane
24	3	9	7	13	32	4	PF01554[5]:MatE
25	7	7	10	8	32	4	PF00071[7]:Ras
26	6	7	7	11	31	4	PF03514[7]:GRAS
27	8	8	7	8	31	4	PF00118[7]:Cpn60_TCP1
28	1	8	7	14	30	4	PF07690[2]:MFS_1|PF06813[1]:Nodulin-like
29	4	6	9	10	29	4	PF02365[9]:NAM
30	1	8	6	14	29	4	PF03000[3]:NPH3|PF00651[1]:BTB
31	5	7	5	11	28	4	PF00332[3]:Glyco_hydro_17|PF07983[1]:X8
32	7	4	6	11	28	4	PF00892[4]:EamA
33	5	8	6	9	28	4	PF02362[3]:B3|PF06507[2]:Auxin_resp
34	4	7	7	9	27	4	PF00076[9]:RRM_1
35	4	8	4	11	27	4	PF02458[5]:Transferase
36	3	7	5	12	27	4	PF01501[2]:Glyco_transf_8
37	2	8	1	16	27	4	PF10250[5]:O-FucT
38	5	7	6	8	26	4	PF00107[4]:ADH_zinc_N|PF08240[1]:ADH_N
39	6	6	4	10	26	4	PF01370[2]:Epimerase
40	4	8	3	11	26	4	PF00232[2]:Glyco_hydro_1
41	5	5	3	13	26	4	PF00664[1]:ABC_membrane
42	1	1	3	21	26	4	PF00931[2]:NB-ARC
43	3	7	6	10	26	4	no pfam
44	6	6	5	8	25	4	PF01370[5]:Epimerase|PF01073[1]:3Beta_HSD
45	5	5	6	9	25	4	PF00171[9]:Aldedh
46	8	7	3	7	25	4	PF03552[2]:Cellulose_synt|PF14569[1]:zf-UDP
47	6	6	5	7	24	4	PF00501[4]:AMP-binding
48	4	7	6	7	24	4	PF14510[1]:ABC_trans_N
49	6	4	6	8	24	4	PF04564[2]:U-box
50	4	4	2	14	24	4	PF02536[2]:mTERF
51	5	4	5	10	24	4	PF05659[2]:RPW8
52	5	4	7	7	23	4	PF00226[2]:DnaJ|PF01556[1]:CTDII
53	2	8	5	8	23	4	PF00450[4]:Peptidase_S10
54	5	4	4	10	23	4	PF00112[2]:Peptidase_C1|PF08246[1]:Inhibitor_I29
55	2	5	5	10	22	4	PF03081[7]:Exo70
56	4	5	5	8	22	4	PF00022[4]:Actin
57	3	8	3	8	22	4	PF13839[2]:PC-Esterase|PF14416[1]:PMR5N
58	2	5	6	9	22	4	PF00027[1]:cNMP_binding
59	4	6	5	6	21	4	PF01397[2]:Terpene_synth
60	5	6	4	6	21	4	PF00013[4]:KH_1
61	3	9	3	6	21	4	PF00657[4]:Lipase_GDSL
62	4	5	6	6	21	4	PF04146[1]:YTH
63	5	4	5	7	21	4	PF00450[4]:Peptidase_S10
64	5	5	4	7	21	4	PF00168[1]:C2
65	3	4	5	8	20	4	PF01344[2]:Kelch_1
66	4	4	5	7	20	4	PF00069[2]:Pkinase
67	2	7	3	8	20	4	PF05368[5]:NmrA
68	2	4	4	10	20	4	PF00067[1]:p450
69	1	4	1	14	20	4	PF00400[2]:WD40
70	5	5	4	6	20	4	PF02861[2]:Clp_N
71	1	5	4	10	20	4	PF00149[1]:Metallophos
72	2	6	2	10	20	4	no pfam
73	3	5	5	7	20	4	PF02140[1]:Gal_Lectin
74	2	5	2	10	19	4	PF00415[2]:RCC1
75	4	4	4	7	19	4	PF00107[2]:ADH_zinc_N|PF08240[1]:ADH_N
76	2	4	4	9	19	4	PF12799[1]:LRR_4
77	5	4	4	6	19	4	PF00076[4]:RRM_1
78	3	5	4	7	19	4	PF00067[2]:p450
79	3	6	3	7	19	4	PF07690[3]:MFS_1
80	5	5	3	6	19	4	PF00291[2]:PALP
81	3	5	3	7	18	4	PF03109[5]:ABC1|PF01636[1]:APH
82	5	4	2	7	18	4	no pfam
83	3	6	3	6	18	4	PF00067[3]:p450
84	3	5	3	7	18	4	PF14379[3]:Myb_CC_LHEQLE
85	4	5	3	6	18	4	PF01373[2]:Glyco_hydro_14
86	4	4	4	6	18	4	PF02358[2]:Trehalose_PPase|PF00982[1]:Glyco_transf_20
87	1	4	5	8	18	4	PF00270[1]:DEAD
88	3	4	4	7	18	4	PF00642[2]:zf-CCCH
89	2	5	3	8	18	4	PF04646[2]:DUF604
90	1	1	1	15	18	4	no pfam
91	3	4	5	5	17	4	PF02990[4]:EMP70
92	5	2	4	6	17	4	PF00076[2]:RRM_1
93	3	5	3	6	17	4	PF00481[4]:PP2C
94	4	4	4	5	17	4	PF12899[3]:Glyco_hydro_100
95	5	1	2	9	17	4	PF00176[1]:SNF2_N
96	4	3	5	5	17	4	PF00201[1]:UDPGT
97	4	4	4	5	17	4	PF04926[2]:PAP_RNA-bind|PF04928[1]:PAP_central
98	5	4	3	5	17	4	PF01167[3]:Tub
99	3	3	2	9	17	4	PF03106[4]:WRKY
100	1	5	6	5	17	4	no pfam
101	2	5	5	5	17	4	PF01603[3]:B56
102	3	6	3	4	16	4	PF03953[2]:Tubulin_C
103	4	4	2	6	16	4	PF13193[2]:AMP-binding_C
104	4	4	4	4	16	4	PF00759[2]:Glyco_hydro_9
105	4	3	4	5	16	4	PF00044[3]:Gp_dh_N
106	4	3	3	6	16	4	PF05691[5]:Raffinose_syn
107	3	4	4	5	16	4	PF00248[2]:Aldo_ket_red
108	2	4	4	6	16	4	PF00083[3]:Sugar_tr
109	3	6	2	5	16	4	PF08100[1]:Dimerisation
110	4	3	4	5	16	4	PF03169[1]:OPT
111	1	3	3	9	16	4	PF11955[2]:PORR
112	0	9	2	5	16	3	PF07731[1]:Cu-oxidase_2
113	1	6	2	7	16	4	PF00800[4]:PDT
114	4	4	2	5	15	4	PF02990[1]:EMP70
115	2	4	3	6	15	4	no pfam
116	3	4	3	5	15	4	PF00274[5]:Glycolytic
117	4	4	3	4	15	4	PF02866[2]:Ldh_1_C
118	3	3	4	5	15	4	PF00483[2]:NTP_transferase
119	3	4	4	4	15	4	PF00349[2]:Hexokinase_1
120	4	2	3	6	15	4	PF01764[2]:Lipase_3
121	4	3	3	5	15	4	PF01477[2]:PLAT
122	4	3	4	4	15	4	PF00464[3]:SHMT
123	3	3	3	6	15	4	no pfam
124	2	2	4	7	15	4	PF14288[1]:FKS1_dom1
125	3	3	4	4	14	4	PF01370[2]:Epimerase
126	4	4	2	4	14	4	PF00076[6]:RRM_1|PF00658[1]:PABP
127	4	4	2	4	14	4	PF00481[1]:PP2C
128	2	2	3	7	14	4	no pfam
129	3	3	4	4	14	4	PF05577[2]:Peptidase_S28
130	2	3	2	7	14	4	PF13193[2]:AMP-binding_C|PF00501[1]:AMP-binding
131	3	3	3	5	14	4	PF00888[3]:Cullin
132	1	3	4	6	14	4	PF00295[1]:Glyco_hydro_28
133	3	3	4	4	14	4	PF00249[1]:Myb_DNA-binding
134	4	3	3	4	14	4	PF07899[4]:Frigida
135	1	6	2	5	14	4	PF00657[2]:Lipase_GDSL
136	4	2	4	4	14	4	PF03127[3]:GAT
137	4	3	3	4	14	4	PF00917[3]:MATH|PF00651[2]:BTB
138	3	3	4	4	14	4	PF08323[2]:Glyco_transf_5|PF00534[1]:Glycos_transf_1
139	4	2	3	5	14	4	PF01842[3]:ACT
140	1	2	2	9	14	4	PF00931[1]:NB-ARC
141	3	0	2	9	14	3	PF00225[1]:Kinesin
142	1	4	2	7	14	4	PF13334[1]:DUF4094
143	2	4	3	5	14	4	PF13639[1]:zf-RING_2
144	1	5	3	5	14	4	PF00860[2]:Xan_ur_permease
145	2	3	2	6	13	4	PF00153[4]:Mito_carr|PF13499[1]:EF-hand_7
146	3	3	3	4	13	4	PF03765[2]:CRAL_TRIO_N
147	3	3	3	4	13	4	PF00226[1]:DnaJ
148	2	3	2	6	13	4	no pfam
149	2	3	2	6	13	4	PF01061[2]:ABC2_membrane
150	4	4	2	3	13	4	PF00350[2]:Dynamin_N|PF01031[1]:Dynamin_M
151	3	1	2	7	13	4	PF01657[1]:Stress-antifung
152	2	3	3	5	13	4	PF03145[1]:Sina
153	3	3	3	4	13	4	PF12265[3]:CAF1C_H4-bd|PF00400[1]:WD40
154	4	3	2	4	13	4	PF02458[2]:Transferase
155	3	2	3	5	13	4	PF00400[2]:WD40
156	2	3	3	5	13	4	PF01529[3]:zf-DHHC
157	1	4	3	5	13	4	PF00248[1]:Aldo_ket_red
158	2	4	2	5	13	4	PF02536[2]:mTERF
159	2	3	2	6	13	4	PF00106[1]:adh_short
160	2	3	2	6	13	4	PF01544[1]:CorA
161	3	3	3	4	13	4	PF01490[2]:Aa_trans
162	2	3	3	5	13	4	no pfam
163	0	3	2	8	13	3	PF12710[2]:HAD|PF00122[1]:E1-E2_ATPase
164	3	3	3	4	13	4	PF00557[3]:Peptidase_M24
165	3	1	4	5	13	4	no pfam
166	3	4	2	4	13	4	PF05637[2]:Glyco_transf_34
167	3	4	2	4	13	4	PF03949[1]:Malic_M
168	2	3	2	6	13	4	PF12146[1]:Hydrolase_4
169	0	0	3	10	13	2	no pfam
170	1	4	2	6	13	4	PF03407[1]:Nucleotid_trans
171	3	3	2	5	13	4	PF01424[1]:R3H
172	3	4	2	4	13	4	no pfam
173	4	3	3	3	13	4	PF06814[4]:Lung_7-TM_R
174	2	3	3	5	13	4	no pfam
175	1	4	2	5	12	4	PF00153[3]:Mito_carr
176	1	4	2	5	12	4	PF05212[2]:DUF707
177	3	3	3	3	12	4	PF13602[2]:ADH_zinc_N_2
178	3	4	2	3	12	4	PF00348[3]:polyprenyl_synt
179	3	3	3	3	12	4	PF13589[2]:HATPase_c_3|PF02518[1]:HATPase_c
180	3	2	3	4	12	4	PF07990[2]:NABP|PF00806[1]:PUF
181	3	3	3	3	12	4	PF01474[3]:DAHP_synth_2
182	4	3	2	3	12	4	PF00067[2]:p450
183	2	3	3	4	12	4	PF00400[3]:WD40
184	2	6	1	3	12	4	PF08541[1]:ACP_syn_III_C
185	3	3	3	3	12	4	PF04969[3]:CS
186	4	2	2	4	12	4	PF13766[2]:ECH_C
187	1	4	1	6	12	4	PF00191[1]:Annexin
188	2	4	2	4	12	4	no pfam
189	3	3	3	3	12	4	PF00244[4]:14-3-3
190	2	2	2	6	12	4	PF00063[3]:Myosin_head
191	2	3	3	4	12	4	PF03283[2]:PAE
192	2	4	2	4	12	4	PF07777[1]:MFMR
193	2	3	3	4	12	4	no pfam
194	2	3	3	4	12	4	PF00221[2]:Lyase_aromatic
195	0	3	3	6	12	3	PF03016[3]:Exostosin
196	2	4	3	3	12	4	PF05653[1]:Mg_trans_NIPA
197	2	3	3	4	12	4	PF01823[3]:MACPF
198	2	2	2	6	12	4	PF05634[1]:APO_RNA-bind
199	2	3	4	3	12	4	PF03999[1]:MAP65_ASE1
200	2	3	3	4	12	4	no pfam
201	1	4	3	4	12	4	PF06830[2]:Root_cap
202	2	3	3	3	11	4	PF01370[2]:Epimerase
203	2	2	3	4	11	4	PF00481[3]:PP2C
204	3	2	2	4	11	4	PF00650[2]:CRAL_TRIO|PF03765[1]:CRAL_TRIO_N
205	3	3	2	3	11	4	PF00271[1]:Helicase_C
206	1	2	2	6	11	4	PF01753[2]:zf-MYND
207	3	2	3	3	11	4	PF03030[5]:H_PPase
208	3	3	1	4	11	4	PF00690[1]:Cation_ATPase_N
209	0	3	4	4	11	3	no pfam
210	2	2	1	6	11	4	no pfam
211	2	3	3	3	11	4	PF02319[2]:E2F_TDP
212	2	3	3	3	11	4	no pfam
213	1	2	2	6	11	4	no pfam
214	0	2	3	6	11	3	PF13041[1]:PPR_2
215	3	2	2	4	11	4	PF00249[1]:Myb_DNA-binding
216	2	3	1	5	11	4	PF01852[2]:START
217	2	2	3	4	11	4	PF00249[3]:Myb_DNA-binding
218	2	4	2	3	11	4	PF02737[2]:3HCDH_N|PF00378[1]:ECH
219	3	2	3	3	11	4	no pfam
220	2	3	2	4	11	4	PF12796[1]:Ank_2
221	2	3	3	3	11	4	PF12937[1]:F-box-like
222	1	4	2	4	11	4	no pfam
223	2	5	2	2	11	4	PF13641[1]:Glyco_tranf_2_3
224	3	3	2	3	11	4	PF04366[1]:DUF500
225	3	3	3	2	11	4	PF00118[2]:Cpn60_TCP1
226	2	4	4	1	11	4	PF00722[2]:Glyco_hydro_16|PF06955[1]:XET_C
227	2	3	3	3	11	4	PF13180[2]:PDZ_2
228	2	3	3	3	11	4	PF00479[1]:G6PD_N
229	1	3	3	4	11	4	PF03151[5]:TPT
230	2	2	3	4	11	4	PF05057[1]:DUF676
231	3	3	2	3	11	4	PF00155[3]:Aminotran_1_2
232	1	2	1	7	11	4	no pfam
233	0	2	2	7	11	3	PF00134[1]:Cyclin_N
234	1	3	2	5	11	4	PF02170[1]:PAZ
235	3	2	3	3	11	4	PF03952[1]:Enolase_N
236	3	2	3	3	11	4	PF00365[2]:PFK
237	2	3	3	3	11	4	PF00365[1]:PFK
238	1	3	1	6	11	4	PF00916[1]:Sulfate_transp
239	1	4	1	5	11	4	no pfam
240	2	3	3	3	11	4	no pfam
241	2	2	3	4	11	4	no pfam
242	0	1	2	8	11	3	no pfam
243	1	3	3	3	10	4	PF03764[1]:EFG_IV
244	3	1	3	3	10	4	no pfam
245	1	3	3	3	10	4	PF00076[1]:RRM_1
246	1	3	3	3	10	4	PF00481[3]:PP2C
247	2	1	3	4	10	4	PF00069[1]:Pkinase
248	2	2	3	3	10	4	PF01263[5]:Aldose_epim
249	3	2	1	4	10	4	PF00004[1]:AAA
250	2	2	2	4	10	4	PF03109[3]:ABC1
251	3	1	1	5	10	4	no pfam
252	0	3	3	4	10	3	no pfam
253	2	3	2	3	10	4	PF13646[1]:HEAT_2
254	1	1	2	6	10	4	no pfam
255	2	3	1	4	10	4	no pfam
256	1	2	4	3	10	4	no pfam
257	2	2	3	3	10	4	no pfam
258	2	2	3	3	10	4	no pfam
259	2	3	2	3	10	4	PF13837[2]:Myb_DNA-bind_4
260	1	2	3	4	10	4	PF12937[2]:F-box-like
261	2	3	2	3	10	4	PF02065[1]:Melibiase
262	0	3	3	4	10	3	PF01529[2]:zf-DHHC
263	2	3	2	3	10	4	PF00939[2]:Na_sulph_symp
264	2	2	3	3	10	4	PF13639[1]:zf-RING_2
265	2	3	2	3	10	4	PF00724[2]:Oxidored_FMN
266	2	3	3	2	10	4	PF02225[3]:PA
267	2	3	2	3	10	4	no pfam
268	3	2	2	3	10	4	PF01764[1]:Lipase_3
269	2	2	3	3	10	4	PF03859[2]:CG-1
270	3	1	3	3	10	4	PF01336[2]:tRNA_anti-codon
271	2	3	2	3	10	4	no pfam
272	1	1	1	7	10	4	no pfam
273	3	1	2	4	10	4	no pfam
274	2	1	2	5	10	4	PF03909[1]:BSD
275	2	4	2	2	10	4	PF01095[2]:Pectinesterase
276	3	2	2	3	10	4	no pfam
277	2	1	1	6	10	4	PF02182[1]:SAD_SRA
278	2	2	1	5	10	4	PF07786[1]:DUF1624
279	4	2	2	2	10	4	no pfam
280	3	2	2	3	10	4	no pfam
281	2	2	3	3	10	4	PF01419[3]:Jacalin
282	1	4	1	4	10	4	PF00732[1]:GMC_oxred_N
283	1	1	1	7	10	4	no pfam
284	0	2	4	4	10	3	PF13520[2]:AA_permease_2
285	0	4	2	4	10	3	PF02485[2]:Branch
286	0	3	1	6	10	3	no pfam
287	3	0	3	3	9	3	PF00564[1]:PB1
288	1	2	1	5	9	4	PF00564[1]:PB1
289	2	2	2	3	9	4	no pfam
290	2	3	1	3	9	4	PF05542[1]:DUF760
291	2	1	1	5	9	4	no pfam
292	3	1	2	3	9	4	PF13414[1]:TPR_11
293	2	2	1	4	9	4	no pfam
294	2	2	2	3	9	4	PF00226[2]:DnaJ
295	1	2	2	4	9	4	PF00226[1]:DnaJ
296	1	2	2	4	9	4	PF00069[3]:Pkinase
297	2	2	2	3	9	4	PF00224[1]:PK
298	1	1	4	3	9	4	PF03810[2]:IBN_N
299	2	2	2	3	9	4	PF00582[2]:Usp|PF00069[1]:Pkinase
300	2	2	2	3	9	4	PF12796[1]:Ank_2
301	1	3	2	3	9	4	PF00139[2]:Lectin_legB
302	1	2	1	5	9	4	PF14380[1]:WAK_assoc
303	2	2	2	3	9	4	PF00514[3]:Arm
304	2	3	2	2	9	4	PF07526[1]:POX
305	2	2	2	3	9	4	PF05920[1]:Homeobox_KN
306	1	2	1	5	9	4	PF00168[1]:C2
307	1	3	3	2	9	4	no pfam
308	0	4	1	4	9	3	no pfam
309	1	2	2	4	9	4	PF00179[3]:UQ_con
310	2	2	2	3	9	4	PF01593[2]:Amino_oxidase
311	1	1	1	6	9	4	no pfam
312	0	0	4	5	9	2	no pfam
313	1	3	2	3	9	4	no pfam
314	2	2	1	4	9	4	PF00170[1]:bZIP_1
315	2	3	1	3	9	4	PF03171[2]:2OG-FeII_Oxy|PF14226[1]:DIOX_N
316	2	2	2	3	9	4	PF00128[1]:Alpha-amylase
317	2	2	2	3	9	4	no pfam
318	2	2	1	4	9	4	PF00804[2]:Syntaxin
319	2	3	2	2	9	4	no pfam
320	2	2	2	3	9	4	PF07887[3]:Calmodulin_bind
321	1	2	2	4	9	4	PF12799[1]:LRR_4
322	1	2	3	3	9	4	PF14369[1]:zf-RING_3
323	1	3	2	3	9	4	PF13537[1]:GATase_7
324	3	1	0	5	9	3	no pfam
325	1	3	2	3	9	4	PF00155[2]:Aminotran_1_2
326	0	1	2	6	9	3	no pfam
327	1	2	1	5	9	4	no pfam
328	1	2	2	4	9	4	PF13639[1]:zf-RING_2
329	2	2	2	3	9	4	PF01417[2]:ENTH
330	2	3	1	3	9	4	PF00083[2]:Sugar_tr
331	2	2	2	3	9	4	PF00083[1]:Sugar_tr
332	2	2	3	2	9	4	PF13646[2]:HEAT_2
333	1	3	2	3	9	4	PF00128[1]:Alpha-amylase
334	3	1	3	2	9	4	PF04548[1]:AIG1
335	1	3	2	3	9	4	PF01485[3]:IBR
336	1	3	1	4	9	4	no pfam
337	3	2	1	3	9	4	no pfam
338	1	3	1	4	9	4	PF04043[1]:PMEI
339	2	3	1	3	9	4	PF01975[1]:SurE
340	2	1	2	4	9	4	no pfam
341	1	3	3	2	9	4	PF00294[2]:PfkB
342	2	2	2	3	9	4	PF12937[1]:F-box-like
343	1	1	3	4	9	4	PF02714[1]:DUF221
344	2	2	2	3	9	4	PF01501[4]:Glyco_transf_8
345	1	3	2	3	9	4	PF07732[1]:Cu-oxidase_3
346	2	2	2	3	9	4	PF07738[1]:Sad1_UNC
347	2	2	2	3	9	4	PF04526[2]:DUF568
348	2	2	2	3	9	4	PF00955[1]:HCO3_cotransp
349	3	2	2	2	9	4	no pfam
350	1	3	2	3	9	4	PF13920[3]:zf-C3HC4_3
351	2	3	1	3	9	4	PF06972[2]:DUF1296
352	2	2	1	4	9	4	PF00091[2]:Tubulin|PF12327[1]:FtsZ_C
353	2	1	3	3	9	4	no pfam
354	1	2	1	5	9	4	PF04720[5]:DUF506
355	1	3	2	3	9	4	PF03547[4]:Mem_trans
356	1	1	5	2	9	4	PF00060[1]:Lig_chan
357	2	2	2	3	9	4	PF00282[1]:Pyridoxal_deC
358	2	3	2	2	9	4	PF03055[3]:RPE65
359	1	1	2	5	9	4	PF01545[1]:Cation_efflux
360	1	1	1	6	9	4	no pfam
361	1	3	2	3	9	4	PF14604[1]:SH3_9
362	0	2	4	3	9	3	PF00447[3]:HSF_DNA-bind
363	2	2	2	2	8	4	PF00153[3]:Mito_carr
364	1	2	1	4	8	4	PF00153[1]:Mito_carr
365	2	1	2	3	8	4	PF03764[1]:EFG_IV
366	2	2	2	2	8	4	PF00182[2]:Glyco_hydro_19
367	2	2	2	2	8	4	PF08569[2]:Mo25
368	2	2	2	2	8	4	PF00494[3]:SQS_PSY
369	1	2	1	4	8	4	PF00382[1]:TFIIB
370	1	3	2	2	8	4	no pfam
371	1	2	2	3	8	4	PF13414[1]:TPR_11
372	2	2	2	2	8	4	PF00076[2]:RRM_1
373	2	1	2	3	8	4	PF05770[2]:Ins134_P3_kin
374	2	2	2	2	8	4	PF01556[1]:CTDII
375	2	2	2	2	8	4	PF00306[1]:ATP-synt_ab_C
376	2	2	2	2	8	4	PF00224[1]:PK
377	2	1	2	3	8	4	PF02475[1]:Met_10
378	1	2	2	3	8	4	PF03790[1]:KNOX1
379	2	2	1	3	8	4	no pfam
380	1	0	1	6	8	3	no pfam
381	2	1	2	3	8	4	no pfam
382	3	1	1	3	8	4	PF00005[3]:ABC_tran
383	1	2	1	4	8	4	PF00069[1]:Pkinase
384	2	2	1	3	8	4	no pfam
385	1	2	2	3	8	4	PF00076[2]:RRM_1|PF00397[1]:WW
386	1	3	2	2	8	4	no pfam
387	1	2	2	3	8	4	no pfam
388	2	1	2	3	8	4	no pfam
389	2	3	1	2	8	4	PF00702[1]:Hydrolase
390	2	2	2	2	8	4	PF00439[2]:Bromodomain
391	2	0	1	5	8	3	PF00176[1]:SNF2_N
392	1	2	1	4	8	4	no pfam
393	1	1	1	5	8	4	PF00168[1]:C2
394	1	1	3	3	8	4	PF01426[1]:BAH
395	2	2	2	2	8	4	no pfam
396	2	2	2	2	8	4	no pfam
397	2	2	2	2	8	4	PF00926[1]:DHBP_synthase
398	2	2	1	3	8	4	no pfam
399	2	2	2	2	8	4	PF00487[2]:FA_desaturase
400	2	2	2	2	8	4	PF00013[3]:KH_1
401	2	2	2	2	8	4	no pfam
402	2	2	2	2	8	4	PF01412[1]:ArfGap
403	2	2	2	2	8	4	PF01412[3]:ArfGap
404	1	2	2	3	8	4	PF00072[1]:Response_reg
405	2	2	2	2	8	4	PF06200[2]:tify|PF06203[1]:CCT
406	2	2	2	2	8	4	PF00072[1]:Response_reg
407	2	2	2	2	8	4	PF00311[3]:PEPcase
408	2	2	0	4	8	3	PF07899[1]:Frigida
409	2	2	2	2	8	4	no pfam
410	2	2	2	2	8	4	PF14200[2]:RicinB_lectin_2
411	2	2	2	2	8	4	no pfam
412	1	2	2	3	8	4	PF00278[2]:Orn_DAP_Arg_deC|PF02784[1]:Orn_Arg_deC_N
413	2	2	2	2	8	4	PF04833[2]:COBRA
414	0	3	2	3	8	3	PF00249[2]:Myb_DNA-binding|PF13921[1]:Myb_DNA-bind_6
415	2	2	2	2	8	4	PF00248[3]:Aldo_ket_red
416	2	1	2	3	8	4	PF00076[1]:RRM_1
417	2	2	2	2	8	4	PF08323[1]:Glyco_transf_5
418	1	2	2	3	8	4	PF00400[1]:WD40
419	2	2	2	2	8	4	PF13639[3]:zf-RING_2
420	2	1	1	4	8	4	PF01595[2]:DUF21
421	3	2	1	2	8	4	PF03226[4]:Yippee-Mis18
422	2	2	2	2	8	4	PF00155[3]:Aminotran_1_2
423	0	2	2	4	8	3	PF01494[2]:FAD_binding_3
424	2	2	2	2	8	4	PF01293[1]:PEPCK_ATP
425	1	2	3	2	8	4	PF00956[3]:NAP
426	1	2	2	3	8	4	PF03348[3]:Serinc
427	2	2	2	2	8	4	no pfam
428	1	2	2	3	8	4	PF09358[1]:UBA_e1_C
429	1	2	2	3	8	4	PF03031[1]:NIF
430	2	2	2	2	8	4	PF02401[3]:LYTB
431	1	2	2	3	8	4	PF00999[1]:Na_H_Exchanger
432	2	2	2	2	8	4	PF01411[1]:tRNA-synt_2c
433	1	1	2	4	8	4	PF03398[1]:Ist1
434	0	3	1	4	8	3	no pfam
435	2	2	1	3	8	4	no pfam
436	1	3	2	2	8	4	no pfam
437	2	2	2	2	8	4	PF05003[2]:DUF668|PF11961[1]:DUF3475
438	2	2	2	2	8	4	no pfam
439	2	2	2	2	8	4	PF04499[2]:SAPS
440	2	2	2	2	8	4	PF03069[2]:FmdA_AmdA
441	1	2	2	3	8	4	PF09258[3]:Glyco_transf_64
442	2	2	2	2	8	4	PF00364[2]:Biotin_lipoyl|PF02786[1]:CPSase_L_D2
443	1	3	0	4	8	3	no pfam
444	1	3	2	2	8	4	no pfam
445	2	2	2	2	8	4	PF05004[2]:IFRD
446	2	2	2	2	8	4	PF03153[2]:TFIIA
447	2	2	1	3	8	4	PF13424[2]:TPR_12
448	2	2	2	2	8	4	PF02824[1]:TGS
449	2	2	2	2	8	4	PF03441[2]:FAD_binding_7
450	2	2	2	2	8	4	PF02469[2]:Fasciclin
451	2	2	1	3	8	4	PF02801[2]:Ketoacyl-synt_C
452	0	2	2	4	8	3	PF03016[1]:Exostosin
453	2	2	1	3	8	4	PF07002[1]:Copine
454	2	2	2	2	8	4	PF01487[2]:DHquinase_I
455	2	2	2	2	8	4	PF04811[1]:Sec23_trunk
456	2	2	1	3	8	4	PF01926[2]:MMR_HSR1
457	2	1	2	3	8	4	no pfam
458	2	2	2	2	8	4	PF02225[2]:PA|PF04258[1]:Peptidase_A22B
459	2	1	1	4	8	4	no pfam
460	1	1	3	3	8	4	no pfam
461	2	2	2	2	8	4	no pfam
462	2	2	2	2	8	4	PF07800[2]:DUF1644
463	1	2	2	3	8	4	PF07800[2]:DUF1644
464	2	2	2	2	8	4	PF00069[3]:Pkinase
465	2	2	1	3	8	4	PF00406[1]:ADK
466	2	1	2	3	8	4	no pfam
467	2	2	2	2	8	4	PF01532[2]:Glyco_hydro_47
468	2	2	2	2	8	4	no pfam
469	1	2	2	3	8	4	PF02701[2]:zf-Dof
470	2	2	1	3	8	4	PF03088[1]:Str_synth
471	0	3	1	4	8	3	PF03088[1]:Str_synth
472	3	1	2	2	8	4	PF00067[1]:p450
473	0	2	2	4	8	3	PF01566[1]:Nramp
474	0	3	1	4	8	3	no pfam
475	2	2	2	2	8	4	PF00240[2]:ubiquitin
476	2	2	2	2	8	4	PF00557[1]:Peptidase_M24
477	2	2	2	2	8	4	no pfam
478	2	1	2	3	8	4	no pfam
479	1	2	3	2	8	4	PF00149[1]:Metallophos
480	3	1	1	3	8	4	no pfam
481	1	2	1	4	8	4	PF04788[2]:DUF620
482	2	1	1	4	8	4	no pfam
483	1	2	2	3	8	4	no pfam
484	1	3	1	3	8	4	no pfam
485	2	2	1	3	8	4	PF01965[1]:DJ-1_PfpI
486	1	1	2	4	8	4	no pfam
487	1	3	2	2	8	4	PF12076[1]:Wax2_C
488	1	2	1	4	8	4	no pfam
489	0	2	3	3	8	3	no pfam
490	0	3	2	3	8	3	no pfam
491	0	0	2	6	8	2	no pfam
492	1	2	1	3	7	4	PF00153[3]:Mito_carr
493	1	1	2	3	7	4	PF00153[1]:Mito_carr
494	1	2	1	3	7	4	no pfam
495	1	2	2	2	7	4	PF01918[5]:Alba
496	1	1	1	4	7	4	PF12726[1]:SEN1_N
497	1	2	2	2	7	4	PF02096[1]:60KD_IMP
498	2	1	2	2	7	4	PF00415[1]:RCC1
499	2	2	1	2	7	4	PF00175[2]:NAD_binding_1
500	2	2	1	2	7	4	PF04321[2]:RmlD_sub_bind|PF01370[1]:Epimerase
501	2	1	2	2	7	4	no pfam
502	2	2	1	2	7	4	no pfam
503	2	1	0	4	7	3	no pfam
504	2	1	2	2	7	4	PF00076[3]:RRM_1
505	2	1	1	3	7	4	no pfam
506	1	1	2	3	7	4	PF00107[2]:ADH_zinc_N
507	2	1	2	2	7	4	PF01070[3]:FMN_dh
508	0	0	1	6	7	2	no pfam
509	1	2	1	3	7	4	PF10539[1]:Dev_Cell_Death
510	1	1	1	4	7	4	PF09273[1]:Rubis-subs-bind
511	1	2	2	2	7	4	no pfam
512	2	1	2	2	7	4	PF13923[1]:zf-C3HC4_2
513	1	2	1	3	7	4	no pfam
514	1	1	3	2	7	4	no pfam
515	2	2	1	2	7	4	PF00258[2]:Flavodoxin_1
516	2	1	1	3	7	4	PF13499[1]:EF-hand_7
517	2	2	1	2	7	4	PF14259[1]:RRM_6
518	2	2	1	2	7	4	PF07517[1]:SecA_DEAD
519	1	2	1	3	7	4	PF07983[2]:X8
520	2	1	2	2	7	4	PF00439[1]:Bromodomain
521	0	1	1	5	7	3	PF00176[1]:SNF2_N
522	2	2	1	2	7	4	PF00202[1]:Aminotran_3
523	1	0	3	3	7	3	no pfam
524	2	2	1	2	7	4	PF01214[2]:CK_II_beta
525	1	2	1	3	7	4	no pfam
526	1	1	1	4	7	4	PF01985[2]:CRS1_YhbY
527	2	2	1	2	7	4	PF12796[2]:Ank_2
528	1	1	2	3	7	4	PF01645[1]:Glu_synthase
529	1	1	2	3	7	4	no pfam
530	1	1	2	3	7	4	no pfam
531	1	2	2	2	7	4	no pfam
532	2	1	2	2	7	4	PF06203[1]:CCT
533	2	2	1	2	7	4	PF00400[2]:WD40
534	1	3	1	2	7	4	PF00026[1]:Asp
535	1	1	2	3	7	4	PF00010[2]:HLH
536	1	3	1	2	7	4	PF04548[1]:AIG1
537	1	2	1	3	7	4	no pfam
538	1	2	1	3	7	4	PF10409[2]:PTEN_C2
539	1	2	2	2	7	4	PF13893[2]:RRM_5
540	1	2	2	2	7	4	PF02183[2]:HALZ
541	2	2	1	2	7	4	PF00278[2]:Orn_DAP_Arg_deC|PF02784[1]:Orn_Arg_deC_N
542	1	2	1	3	7	4	PF11900[1]:DUF3420
543	2	2	1	2	7	4	PF12174[1]:RST
544	2	2	1	2	7	4	PF04607[1]:RelA_SpoT
545	2	2	1	2	7	4	no pfam
546	1	2	0	4	7	3	PF02536[1]:mTERF
547	1	2	2	2	7	4	PF02536[1]:mTERF
548	2	2	1	2	7	4	no pfam
549	1	2	2	2	7	4	PF00171[3]:Aldedh
550	2	2	1	2	7	4	PF02492[2]:cobW
551	0	2	2	3	7	3	PF01852[1]:START
552	1	2	2	2	7	4	PF00400[2]:WD40
553	1	2	1	3	7	4	no pfam
554	2	1	1	3	7	4	PF02309[1]:AUX_IAA
555	0	2	2	3	7	3	PF02365[1]:NAM
556	1	0	2	4	7	3	PF00646[1]:F-box
557	1	2	1	3	7	4	PF03468[2]:XS
558	1	2	2	2	7	4	PF13639[1]:zf-RING_2
559	1	2	1	3	7	4	no pfam
560	1	2	1	3	7	4	no pfam
561	2	1	2	2	7	4	no pfam
562	2	2	1	2	7	4	PF00454[2]:PI3_PI4_kinase
563	0	0	2	5	7	2	PF00512[1]:HisKA
564	1	2	1	3	7	4	no pfam
565	2	2	1	2	7	4	PF00085[2]:Thioredoxin
566	2	1	2	2	7	4	no pfam
567	2	2	1	2	7	4	PF00168[1]:C2
568	1	2	1	3	7	4	no pfam
569	2	1	0	4	7	3	no pfam
570	2	0	2	3	7	3	no pfam
571	2	2	1	2	7	4	no pfam
572	0	3	1	3	7	3	PF04674[2]:Phi_1
573	2	1	2	2	7	4	PF00005[2]:ABC_tran
574	1	2	2	2	7	4	no pfam
575	2	1	2	2	7	4	PF01873[2]:eIF-5_eIF-2B|PF02020[1]:W2
576	2	1	2	2	7	4	PF12697[1]:Abhydrolase_6
577	1	2	1	3	7	4	PF01564[2]:Spermine_synth
578	1	2	1	3	7	4	no pfam
579	1	2	1	3	7	4	no pfam
580	2	2	1	2	7	4	PF03219[2]:TLC
581	1	1	1	4	7	4	no pfam
582	1	3	1	2	7	4	PF01095[2]:Pectinesterase|PF04043[1]:PMEI
583	0	2	2	3	7	3	PF11977[1]:RNase_Zc3h12a
584	3	1	0	3	7	3	no pfam
585	2	1	2	2	7	4	PF00561[2]:Abhydrolase_1
586	1	2	2	2	7	4	PF13837[2]:Myb_DNA-bind_4
587	2	1	2	2	7	4	no pfam
588	2	2	1	2	7	4	PF04859[3]:DUF641
589	1	2	2	2	7	4	PF01467[2]:CTP_transf_2
590	1	2	2	2	7	4	no pfam
591	2	2	1	2	7	4	PF00534[2]:Glycos_transf_1|PF13692[1]:Glyco_trans_1_4
592	1	2	2	2	7	4	PF00564[1]:PB1
593	1	2	2	2	7	4	no pfam
594	1	2	2	2	7	4	PF01025[2]:GrpE
595	2	2	1	2	7	4	PF02668[1]:TauD
596	1	2	1	3	7	4	PF02776[1]:TPP_enzyme_N
597	2	1	1	3	7	4	no pfam
598	1	1	2	3	7	4	no pfam
599	1	2	2	2	7	4	PF01554[2]:MatE
600	2	2	1	2	7	4	no pfam
601	1	1	2	3	7	4	no pfam
602	2	1	2	2	7	4	PF01156[2]:IU_nuc_hydro
603	1	2	2	2	7	4	PF06068[1]:TIP49
604	2	2	1	2	7	4	PF12906[2]:RINGv
605	1	1	3	2	7	4	PF08729[1]:HUN
606	1	2	1	3	7	4	PF00041[1]:fn3
607	2	1	2	2	7	4	PF02567[1]:PhzC-PhzF
608	3	1	1	2	7	4	PF06012[1]:DUF908
609	1	1	1	4	7	4	PF00436[1]:SSB
610	2	2	2	1	7	4	no pfam
611	2	1	1	3	7	4	PF04755[2]:PAP_fibrillin
612	1	2	1	3	7	4	PF04815[1]:Sec23_helical
613	1	1	3	2	7	4	PF03169[1]:OPT
614	2	0	2	3	7	3	PF02037[1]:SAP
615	1	1	2	3	7	4	no pfam
616	2	2	0	3	7	3	PF01315[1]:Ald_Xan_dh_C
617	1	1	2	3	7	4	PF00168[3]:C2
618	1	2	2	2	7	4	no pfam
619	1	1	2	3	7	4	no pfam
620	1	2	2	2	7	4	no pfam
621	1	1	1	4	7	4	no pfam
622	4	0	2	1	7	3	no pfam
623	1	2	2	2	7	4	no pfam
624	0	2	2	3	7	3	no pfam
625	2	1	2	2	7	4	PF01145[3]:Band_7
626	2	1	2	2	7	4	PF00149[1]:Metallophos
627	1	2	2	2	7	4	PF08022[1]:FAD_binding_8
628	1	2	0	4	7	3	PF13906[1]:AA_permease_C
629	2	1	2	2	7	4	PF13905[1]:Thioredoxin_8
630	1	2	2	2	7	4	no pfam
631	1	2	1	3	7	4	PF01490[1]:Aa_trans
632	0	1	3	3	7	3	PF01490[1]:Aa_trans
633	2	1	2	2	7	4	no pfam
634	1	2	2	2	7	4	PF07059[2]:DUF1336
635	1	2	2	2	7	4	no pfam
636	1	2	1	3	7	4	PF09995[2]:DUF2236
637	1	0	2	4	7	3	no pfam
638	1	2	2	2	7	4	no pfam
639	1	2	1	3	7	4	no pfam
640	0	1	2	4	7	3	PF13802[1]:Gal_mutarotas_2
641	1	2	2	2	7	4	PF04864[1]:Alliinase_C
642	1	2	1	3	7	4	no pfam
643	1	3	0	3	7	3	no pfam
644	1	1	1	4	7	4	no pfam
645	0	1	2	4	7	3	no pfam
646	0	2	1	4	7	3	PF05705[1]:DUF829
647	0	3	1	3	7	3	PF00646[1]:F-box
648	0	3	1	3	7	3	no pfam
649	0	2	1	4	7	3	no pfam
650	0	0	1	6	7	2	PF00011[1]:HSP20
651	0	3	0	4	7	2	no pfam
652	2	0	2	2	6	3	no pfam
653	1	1	2	2	6	4	no pfam
654	1	2	1	2	6	4	no pfam
655	1	2	1	2	6	4	no pfam
656	2	1	1	2	6	4	PF00564[1]:PB1
657	0	2	1	3	6	3	PF00106[2]:adh_short
658	1	2	1	2	6	4	PF00009[1]:GTP_EFTU
659	1	2	1	2	6	4	PF00160[2]:Pro_isomerase
660	1	1	0	4	6	3	no pfam
661	1	1	1	3	6	4	PF00847[1]:AP2
662	1	1	1	3	6	4	PF00847[1]:AP2
663	1	2	1	2	6	4	no pfam
664	1	2	1	2	6	4	PF00173[1]:Cyt-b5
665	2	2	1	1	6	4	PF01344[2]:Kelch_1
666	1	2	1	2	6	4	no pfam
667	1	1	1	3	6	4	no pfam
668	1	2	1	2	6	4	no pfam
669	2	2	1	1	6	4	no pfam
670	1	0	1	4	6	3	PF01237[1]:Oxysterol_BP
671	2	1	1	2	6	4	no pfam
672	1	1	1	3	6	4	PF00249[4]:Myb_DNA-binding
673	1	1	1	3	6	4	PF00249[1]:Myb_DNA-binding
674	1	2	1	2	6	4	no pfam
675	1	1	2	2	6	4	PF14901[1]:Jiv90
676	2	2	0	2	6	3	PF00006[1]:ATP-synt_ab
677	2	1	1	2	6	4	PF00069[1]:Pkinase
678	2	2	1	1	6	4	PF08551[2]:DUF1751
679	2	2	0	2	6	3	PF04144[1]:SCAMP
680	2	1	1	2	6	4	PF00400[2]:WD40
681	1	0	0	5	6	2	no pfam
682	1	1	2	2	6	4	PF00501[1]:AMP-binding
683	2	1	1	2	6	4	PF00762[1]:Ferrochelatase
684	2	1	2	1	6	4	no pfam
685	1	2	1	2	6	4	PF00004[3]:AAA
686	1	1	1	3	6	4	PF07939[1]:DUF1685
687	1	2	1	2	6	4	no pfam
688	1	2	1	2	6	4	PF01208[2]:URO-D
689	2	1	1	2	6	4	PF07744[2]:SPOC
690	2	1	1	2	6	4	no pfam
691	1	2	1	2	6	4	no pfam
692	1	2	1	2	6	4	PF09229[1]:Aha1_N
693	2	2	0	2	6	3	PF03446[2]:NAD_binding_2
694	1	2	1	2	6	4	PF03446[1]:NAD_binding_2
695	1	1	2	2	6	4	no pfam
696	2	1	1	2	6	4	no pfam
697	0	2	1	3	6	3	no pfam
698	1	2	1	2	6	4	PF12701[1]:LSM14
699	1	1	1	3	6	4	no pfam
700	1	1	2	2	6	4	PF03140[1]:DUF247
701	1	2	1	2	6	4	no pfam
702	1	0	0	5	6	2	no pfam
703	0	2	2	2	6	3	PF13920[2]:zf-C3HC4_3
704	1	1	1	3	6	4	PF02375[1]:JmjN
705	1	0	1	4	6	3	no pfam
706	1	2	1	2	6	4	PF00069[3]:Pkinase
707	1	1	1	3	6	4	PF13041[1]:PPR_2
708	1	1	2	2	6	4	PF00574[3]:CLP_protease
709	0	2	2	2	6	3	no pfam
710	1	2	1	2	6	4	no pfam
711	0	0	2	4	6	2	no pfam
712	2	1	0	3	6	3	PF00249[1]:Myb_DNA-binding
713	1	2	1	2	6	4	PF00249[1]:Myb_DNA-binding
714	1	0	1	4	6	3	no pfam
715	1	1	1	3	6	4	no pfam
716	0	2	2	2	6	3	no pfam
717	1	2	1	2	6	4	no pfam
718	1	2	1	2	6	4	PF01680[1]:SOR_SNZ
719	0	2	2	2	6	3	PF14543[1]:TAXi_N
720	2	1	1	2	6	4	PF00076[1]:RRM_1
721	1	2	1	2	6	4	PF02183[1]:HALZ
722	1	2	1	2	6	4	no pfam
723	1	1	1	3	6	4	PF00505[1]:HMG_box
724	0	1	1	4	6	3	no pfam
725	1	1	2	2	6	4	PF00917[2]:MATH
726	0	1	2	3	6	3	no pfam
727	2	2	1	1	6	4	PF00071[1]:Ras
728	2	1	1	2	6	4	PF00501[1]:AMP-binding
729	1	2	1	2	6	4	PF13344[1]:Hydrolase_6
730	2	1	1	2	6	4	no pfam
731	2	2	1	1	6	4	no pfam
732	1	2	1	2	6	4	no pfam
733	0	2	2	2	6	3	no pfam
734	2	2	1	1	6	4	PF03479[2]:DUF296
735	1	1	1	3	6	4	PF12697[1]:Abhydrolase_6
736	1	1	2	2	6	4	PF14555[1]:UBA_4
737	1	2	1	2	6	4	PF13639[2]:zf-RING_2
738	2	1	1	2	6	4	PF04427[3]:Brix
739	1	2	1	2	6	4	PF13639[1]:zf-RING_2
740	1	2	1	2	6	4	no pfam
741	2	2	1	1	6	4	PF00646[2]:F-box
742	1	1	2	2	6	4	no pfam
743	2	1	1	2	6	4	no pfam
744	2	0	1	3	6	3	no pfam
745	1	1	1	3	6	4	PF04545[1]:Sigma70_r4
746	1	2	1	2	6	4	no pfam
747	0	0	3	3	6	2	no pfam
748	1	1	2	2	6	4	PF05903[2]:Peptidase_C97
749	1	1	1	3	6	4	no pfam
750	1	1	0	4	6	3	no pfam
751	2	1	1	2	6	4	PF07889[1]:DUF1664
752	1	1	2	2	6	4	no pfam
753	1	2	0	3	6	3	PF00343[2]:Phosphorylase
754	1	1	1	3	6	4	no pfam
755	1	2	0	3	6	3	PF03151[1]:TPT
756	2	0	1	3	6	3	PF06470[1]:SMC_hinge
757	1	2	1	2	6	4	PF01202[1]:SKI
758	1	1	1	3	6	4	PF13919[2]:ASXH
759	1	1	1	3	6	4	no pfam
760	1	2	1	2	6	4	no pfam
761	1	2	2	1	6	4	no pfam
762	1	1	2	2	6	4	no pfam
763	0	2	2	2	6	3	no pfam
764	1	2	1	2	6	4	no pfam
765	1	2	1	2	6	4	PF00459[1]:Inositol_P
766	2	2	0	2	6	3	no pfam
767	1	2	1	2	6	4	PF00162[1]:PGK
768	1	2	1	2	6	4	PF06200[1]:tify
769	1	1	2	2	6	4	PF01112[1]:Asparaginase_2
770	2	0	1	3	6	3	no pfam
771	1	1	1	3	6	4	PF11904[1]:GPCR_chapero_1
772	1	2	1	2	6	4	no pfam
773	1	1	1	3	6	4	no pfam
774	1	2	0	3	6	3	PF01490[2]:Aa_trans
775	1	1	2	2	6	4	no pfam
776	0	0	2	4	6	2	PF00443[1]:UCH
777	1	1	1	3	6	4	no pfam
778	1	2	1	2	6	4	PF00787[2]:PX
779	1	2	1	2	6	4	PF00566[2]:RabGAP-TBC
780	1	2	1	2	6	4	PF00364[1]:Biotin_lipoyl
781	2	0	2	2	6	3	no pfam
782	1	2	1	2	6	4	PF03016[1]:Exostosin
783	0	2	1	3	6	3	no pfam
784	2	2	1	1	6	4	PF00307[2]:CH
785	1	1	2	2	6	4	no pfam
786	1	1	2	2	6	4	no pfam
787	2	1	1	2	6	4	no pfam
788	1	1	2	2	6	4	PF06741[1]:LsmAD
789	1	2	1	2	6	4	no pfam
790	2	2	1	1	6	4	no pfam
791	2	1	2	1	6	4	PF00763[1]:THF_DHG_CYH
792	2	1	1	2	6	4	no pfam
793	1	0	2	3	6	3	no pfam
794	2	1	1	2	6	4	PF00355[2]:Rieske
795	1	1	1	3	6	4	PF06219[1]:DUF1005
796	2	1	1	2	6	4	no pfam
797	2	1	1	2	6	4	PF00180[2]:Iso_dh
798	1	1	1	3	6	4	PF07744[1]:SPOC
799	1	1	2	2	6	4	no pfam
800	1	1	0	4	6	3	PF03407[2]:Nucleotid_trans
801	1	1	1	3	6	4	PF00462[1]:Glutaredoxin
802	1	2	1	2	6	4	PF00498[1]:FHA
803	1	1	1	3	6	4	no pfam
804	1	2	1	2	6	4	PF13640[1]:2OG-FeII_Oxy_3
805	1	2	1	2	6	4	PF07748[1]:Glyco_hydro_38C
806	1	2	1	2	6	4	no pfam
807	1	1	2	2	6	4	no pfam
808	1	2	1	2	6	4	PF03735[1]:ENT
809	0	1	1	4	6	3	PF04142[1]:Nuc_sug_transp
810	1	2	1	2	6	4	no pfam
811	1	1	1	3	6	4	no pfam
812	1	1	2	2	6	4	PF07687[1]:M20_dimer
813	1	1	1	3	6	4	PF04433[1]:SWIRM
814	1	0	1	4	6	3	no pfam
815	1	2	1	2	6	4	PF03847[1]:TFIID_20kDa
816	0	0	1	5	6	2	no pfam
817	2	1	1	2	6	4	PF03159[2]:XRN_N
818	1	2	1	2	6	4	no pfam
819	1	2	1	2	6	4	no pfam
820	0	1	1	4	6	3	no pfam
821	1	2	2	1	6	4	PF01053[1]:Cys_Met_Meta_PP
822	1	1	2	2	6	4	no pfam
823	1	2	1	2	6	4	PF00078[1]:RVT_1
824	1	1	1	3	6	4	no pfam
825	1	1	2	2	6	4	no pfam
826	1	1	0	4	6	3	no pfam
827	1	2	1	2	6	4	no pfam
828	0	2	2	2	6	3	no pfam
829	0	2	0	4	6	2	no pfam
830	1	1	2	2	6	4	PF04818[1]:CTD_bind
831	1	2	1	2	6	4	no pfam
832	1	1	1	3	6	4	no pfam
833	2	1	1	2	6	4	no pfam
834	1	2	1	2	6	4	no pfam
835	1	2	1	2	6	4	no pfam
836	1	1	2	2	6	4	no pfam
837	2	1	1	2	6	4	no pfam
838	1	1	1	3	6	4	no pfam
839	1	1	1	3	6	4	no pfam
840	1	1	1	3	6	4	no pfam
841	0	2	2	2	6	3	PF09335[2]:SNARE_assoc
842	1	2	1	2	6	4	PF08766[1]:DEK_C
843	1	3	1	1	6	4	PF03168[1]:LEA_2
844	0	2	0	4	6	2	PF13912[2]:zf-C2H2_6
845	1	2	1	2	6	4	no pfam
846	2	1	1	2	6	4	no pfam
847	1	2	1	2	6	4	PF07676[1]:PD40
848	1	1	1	3	6	4	no pfam
849	0	2	1	3	6	3	PF02042[1]:RWP-RK
850	0	1	2	3	6	3	no pfam
851	0	2	0	4	6	2	no pfam
852	0	2	1	3	6	3	PF12222[1]:PNGaseA
853	0	2	1	3	6	3	no pfam
854	0	2	2	2	6	3	no pfam
855	0	2	2	2	6	3	no pfam
856	0	2	1	3	6	3	PF01699[2]:Na_Ca_ex
857	0	1	1	4	6	3	PF04765[1]:DUF616
858	0	1	2	3	6	3	no pfam
859	0	1	1	4	6	3	no pfam
860	0	1	2	3	6	3	no pfam
861	0	2	2	2	6	3	PF01080[2]:Presenilin
862	0	2	1	3	6	3	no pfam
863	0	1	1	4	6	3	no pfam
864	0	2	1	3	6	3	PF06101[1]:DUF946
865	0	1	1	4	6	3	PF06886[1]:TPX2
866	0	4	1	1	6	3	no pfam
867	0	0	0	6	6	1	no pfam
868	0	1	1	4	6	3	no pfam
869	0	1	0	5	6	2	PF01048[3]:PNP_UDP_1
870	1	1	1	2	5	4	no pfam
871	1	1	1	2	5	4	no pfam
872	1	1	1	2	5	4	PF00106[3]:adh_short
873	0	1	1	3	5	3	PF00106[3]:adh_short
874	1	1	1	2	5	4	no pfam
875	1	1	1	2	5	4	PF11987[1]:IF-2
876	1	1	1	2	5	4	no pfam
877	1	1	1	2	5	4	PF00498[1]:FHA
878	1	1	1	2	5	4	PF03040[2]:CemA
879	1	1	1	2	5	4	PF13639[1]:zf-RING_2
880	1	1	1	2	5	4	PF08240[1]:ADH_N
881	1	1	1	2	5	4	PF12638[2]:Staygreen
882	0	1	1	3	5	3	no pfam
883	0	1	1	3	5	3	PF00847[1]:AP2
884	1	1	1	2	5	4	no pfam
885	1	1	1	2	5	4	no pfam
886	2	1	0	2	5	3	no pfam
887	1	2	1	1	5	4	no pfam
888	1	0	1	3	5	3	no pfam
889	1	1	1	2	5	4	PF00333[1]:Ribosomal_S5
890	1	1	1	2	5	4	no pfam
891	1	1	1	2	5	4	PF01344[2]:Kelch_1
892	1	1	1	2	5	4	PF00076[1]:RRM_1
893	1	1	0	3	5	3	no pfam
894	1	1	1	2	5	4	PF00481[1]:PP2C
895	1	1	1	2	5	4	PF00481[1]:PP2C
896	1	1	1	2	5	4	PF01237[1]:Oxysterol_BP
897	0	1	2	2	5	3	no pfam
898	1	1	1	2	5	4	no pfam
899	2	1	1	1	5	4	no pfam
900	2	0	1	2	5	3	no pfam
901	1	1	2	1	5	4	PF02878[1]:PGM_PMM_I
902	1	1	1	2	5	4	PF01344[1]:Kelch_1
903	1	2	0	2	5	3	no pfam
904	1	1	1	2	5	4	no pfam
905	1	1	1	2	5	4	no pfam
906	0	1	2	2	5	3	PF00010[1]:HLH
907	0	1	1	3	5	3	PF00010[2]:HLH
908	1	1	1	2	5	4	PF00501[2]:AMP-binding
909	0	1	2	2	5	3	PF13193[1]:AMP-binding_C
910	1	1	1	2	5	4	no pfam
911	3	0	1	1	5	3	PF13833[1]:EF-hand_8
912	1	0	2	2	5	3	no pfam
913	1	2	1	1	5	4	PF12796[1]:Ank_2
914	0	0	0	5	5	1	no pfam
915	1	1	1	2	5	4	no pfam
916	1	1	1	2	5	4	no pfam
917	0	0	1	4	5	2	no pfam
918	1	1	1	2	5	4	PF08547[2]:CIA30|PF13460[1]:NAD_binding_10
919	1	1	0	3	5	3	PF00160[1]:Pro_isomerase
920	1	1	1	2	5	4	PF00702[1]:Hydrolase
921	1	1	2	1	5	4	PF02453[2]:Reticulon
922	1	1	1	2	5	4	PF00439[1]:Bromodomain
923	1	1	1	2	5	4	no pfam
924	1	1	1	2	5	4	PF00202[3]:Aminotran_3
925	1	1	1	2	5	4	PF00202[1]:Aminotran_3
926	1	1	1	2	5	4	PF13414[1]:TPR_11
927	1	1	0	3	5	3	PF01936[1]:NYN
928	1	2	0	2	5	3	no pfam
929	0	1	1	3	5	3	PF00067[2]:p450
930	1	2	1	1	5	4	PF02544[3]:Steroid_dh
931	2	0	0	3	5	2	PF02780[1]:Transketolase_C
932	1	1	2	1	5	4	no pfam
933	1	1	1	2	5	4	no pfam
934	1	1	1	2	5	4	no pfam
935	1	1	1	2	5	4	PF02978[3]:SRP_SPB|PF02881[1]:SRP54_N
936	1	1	1	2	5	4	PF01412[2]:ArfGap
937	1	1	1	2	5	4	PF02812[1]:ELFV_dehydrog_N
938	1	2	1	1	5	4	PF08606[1]:Prp19
939	1	1	2	1	5	4	no pfam
940	1	0	1	3	5	3	no pfam
941	1	1	1	2	5	4	PF06472[1]:ABC_membrane_2
942	1	0	1	3	5	3	no pfam
943	1	1	1	2	5	4	no pfam
944	1	1	1	2	5	4	no pfam
945	0	2	1	2	5	3	no pfam
946	1	1	1	2	5	4	PF04045[1]:P34-Arc
947	0	0	2	3	5	2	no pfam
948	0	1	1	3	5	3	PF02183[1]:HALZ
949	2	1	1	1	5	4	no pfam
950	1	1	1	2	5	4	PF12697[1]:Abhydrolase_6
951	1	1	1	2	5	4	no pfam
952	1	1	1	2	5	4	PF01602[1]:Adaptin_N
953	1	1	1	2	5	4	PF07651[1]:ANTH
954	1	1	1	2	5	4	PF01758[1]:SBF
955	1	1	1	2	5	4	PF02136[1]:NTF2
956	1	1	1	2	5	4	PF00316[3]:FBPase
957	1	2	1	1	5	4	no pfam
958	0	0	2	3	5	2	PF03763[1]:Remorin_C
959	0	2	1	2	5	3	PF13855[2]:LRR_8
960	1	2	0	2	5	3	PF12819[2]:Malectin_like
961	1	1	2	1	5	4	no pfam
962	1	1	1	2	5	4	no pfam
963	1	1	1	2	5	4	PF02536[1]:mTERF
964	0	2	0	3	5	2	no pfam
965	1	1	1	2	5	4	no pfam
966	1	1	1	2	5	4	no pfam
967	1	1	1	2	5	4	no pfam
968	1	1	1	2	5	4	PF00789[1]:UBX
969	1	1	0	3	5	3	no pfam
970	0	0	1	4	5	2	no pfam
971	1	1	1	2	5	4	PF00249[1]:Myb_DNA-binding
972	2	1	1	1	5	4	PF13869[4]:NUDIX_2
973	1	1	1	2	5	4	no pfam
974	1	1	2	1	5	4	PF00070[1]:Pyr_redox
975	1	1	1	2	5	4	no pfam
976	1	1	1	2	5	4	PF01593[1]:Amino_oxidase
977	1	1	1	2	5	4	no pfam
978	1	1	1	2	5	4	PF00106[1]:adh_short
979	1	1	1	2	5	4	no pfam
980	1	1	1	2	5	4	PF00155[1]:Aminotran_1_2
981	1	1	1	2	5	4	PF00155[1]:Aminotran_1_2
982	1	1	1	2	5	4	no pfam
983	1	0	2	2	5	3	PF07058[1]:Myosin_HC-like
984	2	1	1	1	5	4	PF02681[1]:DUF212
985	1	1	2	1	5	4	PF01536[2]:SAM_decarbox
986	1	1	1	2	5	4	no pfam
987	1	2	1	1	5	4	no pfam
988	1	1	1	2	5	4	PF13639[2]:zf-RING_2
989	0	2	1	2	5	3	no pfam
990	1	1	1	2	5	4	PF09269[2]:DUF1967
991	1	1	1	2	5	4	no pfam
992	1	1	1	2	5	4	PF10433[1]:MMS1_N
993	1	2	1	1	5	4	no pfam
994	1	1	1	2	5	4	PF00999[2]:Na_H_Exchanger
995	1	2	0	2	5	3	PF00070[1]:Pyr_redox
996	1	1	1	2	5	4	PF03105[1]:SPX
997	1	2	0	2	5	3	PF00320[1]:GATA
998	1	1	1	2	5	4	no pfam
999	1	1	1	2	5	4	PF12014[1]:DUF3506
1000	1	1	1	2	5	4	PF02779[1]:Transket_pyr
1001	2	1	1	1	5	4	PF01480[1]:PWI
1002	1	1	1	2	5	4	PF01496[1]:V_ATPase_I
1003	1	1	1	2	5	4	no pfam
1004	1	1	1	2	5	4	no pfam
1005	1	1	1	2	5	4	PF03106[2]:WRKY
1006	1	0	1	3	5	3	no pfam
1007	0	1	1	3	5	3	no pfam
1008	1	1	1	2	5	4	PF00551[1]:Formyl_trans_N
1009	1	1	2	1	5	4	PF00686[1]:CBM_20
1010	1	1	1	2	5	4	no pfam
1011	1	0	2	2	5	3	no pfam
1012	1	1	1	2	5	4	PF02190[1]:LON
1013	1	2	0	2	5	3	no pfam
1014	1	1	1	2	5	4	no pfam
1015	1	1	1	2	5	4	no pfam
1016	0	2	1	2	5	3	no pfam
1017	1	0	2	2	5	3	no pfam
1018	1	1	2	1	5	4	PF00112[1]:Peptidase_C1
1019	1	1	1	2	5	4	PF13424[1]:TPR_12
1020	1	1	1	2	5	4	no pfam
1021	0	2	1	2	5	3	no pfam
1022	1	1	1	2	5	4	PF08766[2]:DEK_C
1023	1	1	1	2	5	4	no pfam
1024	1	1	1	2	5	4	PF01429[1]:MBD
1025	1	2	1	1	5	4	no pfam
1026	1	1	1	2	5	4	no pfam
1027	1	1	1	2	5	4	no pfam
1028	1	1	1	2	5	4	PF03381[1]:CDC50
1029	1	2	1	1	5	4	PF13355[2]:DUF4101
1030	1	1	0	3	5	3	PF13837[1]:Myb_DNA-bind_4
1031	1	1	1	2	5	4	no pfam
1032	1	1	1	2	5	4	no pfam
1033	1	1	2	1	5	4	PF01287[2]:eIF-5a
1034	0	2	1	2	5	3	no pfam
1035	1	1	0	3	5	3	no pfam
1036	0	1	0	4	5	2	PF11955[1]:PORR
1037	1	1	1	2	5	4	PF03649[2]:UPF0014
1038	1	2	0	2	5	3	PF01501[2]:Glyco_transf_8
1039	1	1	1	2	5	4	no pfam
1040	1	1	0	3	5	3	no pfam
1041	1	1	1	2	5	4	no pfam
1042	0	2	1	2	5	3	PF03151[1]:TPT
1043	1	1	1	2	5	4	no pfam
1044	1	3	0	1	5	3	no pfam
1045	1	2	1	1	5	4	no pfam
1046	1	2	0	2	5	3	PF00717[1]:Peptidase_S24
1047	0	1	1	3	5	3	PF00035[2]:dsrm
1048	0	1	1	3	5	3	PF01612[2]:DNA_pol_A_exo1
1049	2	0	1	2	5	3	PF06911[1]:Senescence
1050	1	1	1	2	5	4	no pfam
1051	1	1	1	2	5	4	PF13867[1]:SAP30_Sin3_bdg
1052	1	1	1	2	5	4	no pfam
1053	1	1	1	2	5	4	PF05631[2]:DUF791
1054	2	1	1	1	5	4	PF10197[2]:Cir_N|PF12542[1]:CWC25
1055	1	1	0	3	5	3	PF00628[1]:PHD
1056	1	1	1	2	5	4	PF00641[1]:zf-RanBP
1057	1	1	1	2	5	4	no pfam
1058	0	1	1	3	5	3	no pfam
1059	1	1	1	2	5	4	PF12738[1]:PTCB-BRCT
1060	1	2	1	1	5	4	PF00133[1]:tRNA-synt_1
1061	1	1	1	2	5	4	no pfam
1062	0	2	1	2	5	3	no pfam
1063	1	1	1	2	5	4	no pfam
1064	1	0	1	3	5	3	no pfam
1065	1	1	2	1	5	4	PF01063[2]:Aminotran_4
1066	0	1	2	2	5	3	no pfam
1067	1	2	1	1	5	4	no pfam
1068	1	2	0	2	5	3	no pfam
1069	1	2	1	1	5	4	no pfam
1070	1	1	1	2	5	4	PF04749[1]:PLAC8
1071	1	1	1	2	5	4	no pfam
1072	1	1	1	2	5	4	PF00139[2]:Lectin_legB
1073	0	2	1	2	5	3	no pfam
1074	1	1	1	2	5	4	PF01762[1]:Galactosyl_T
1075	1	1	1	2	5	4	no pfam
1076	1	1	1	2	5	4	no pfam
1077	1	1	1	2	5	4	no pfam
1078	1	1	1	2	5	4	PF00781[2]:DAGK_cat
1079	1	2	0	2	5	3	PF01263[1]:Aldose_epim
1080	1	1	1	2	5	4	PF00035[1]:dsrm
1081	0	2	2	1	5	3	no pfam
1082	1	2	1	1	5	4	PF13793[1]:Pribosyltran_N
1083	1	1	1	2	5	4	PF02319[1]:E2F_TDP
1084	1	0	3	1	5	3	no pfam
1085	1	1	1	2	5	4	no pfam
1086	1	0	1	3	5	3	no pfam
1087	2	1	0	2	5	3	no pfam
1088	1	1	1	2	5	4	no pfam
1089	0	0	0	5	5	1	no pfam
1090	1	1	1	2	5	4	no pfam
1091	1	1	1	2	5	4	no pfam
1092	1	1	2	1	5	4	no pfam
1093	0	1	1	3	5	3	PF03735[1]:ENT
1094	1	0	2	2	5	3	no pfam
1095	0	1	2	2	5	3	no pfam
1096	1	2	1	1	5	4	no pfam
1097	1	1	1	2	5	4	no pfam
1098	1	1	1	2	5	4	no pfam
1099	1	1	1	2	5	4	no pfam
1100	1	0	2	2	5	3	no pfam
1101	1	2	0	2	5	3	PF00149[1]:Metallophos
1102	1	0	1	3	5	3	no pfam
1103	2	0	2	1	5	3	no pfam
1104	1	1	1	2	5	4	no pfam
1105	2	0	1	2	5	3	PF04037[1]:DUF382
1106	2	1	1	1	5	4	no pfam
1107	1	2	1	1	5	4	no pfam
1108	1	1	1	2	5	4	PF00170[1]:bZIP_1
1109	0	1	0	4	5	2	no pfam
1110	1	2	1	1	5	4	no pfam
1111	1	1	1	2	5	4	no pfam
1112	1	0	2	2	5	3	PF00004[1]:AAA
1113	1	1	1	2	5	4	no pfam
1114	1	2	1	1	5	4	PF05794[1]:Tcp11
1115	1	1	1	2	5	4	PF00293[1]:NUDIX
1116	1	1	1	2	5	4	no pfam
1117	1	1	1	2	5	4	PF13450[2]:NAD_binding_8
1118	1	1	1	2	5	4	no pfam
1119	1	0	1	3	5	3	PF03015[1]:Sterile
1120	1	1	1	2	5	4	no pfam
1121	1	2	1	1	5	4	PF05910[1]:DUF868
1122	1	1	0	3	5	3	no pfam
1123	1	1	1	2	5	4	PF10033[1]:ATG13
1124	0	2	1	2	5	3	PF09713[1]:A_thal_3526
1125	1	2	1	1	5	4	no pfam
1126	1	1	1	2	5	4	no pfam
1127	0	1	1	3	5	3	no pfam
1128	1	2	0	2	5	3	PF00230[1]:MIP
1129	1	2	0	2	5	3	PF00398[1]:RrnaAD
1130	0	1	2	2	5	3	PF08022[2]:FAD_binding_8
1131	2	1	1	1	5	4	no pfam
1132	1	1	1	2	5	4	PF06925[2]:MGDG_synth
1133	1	2	0	2	5	3	no pfam
1134	1	1	1	2	5	4	no pfam
1135	1	1	1	2	5	4	no pfam
1136	1	1	1	2	5	4	PF11934[1]:DUF3452
1137	2	1	1	1	5	4	no pfam
1138	1	1	1	2	5	4	no pfam
1139	1	2	1	1	5	4	no pfam
1140	1	1	1	2	5	4	PF03595[1]:SLAC1
1141	1	1	1	2	5	4	PF05701[1]:WEMBL
1142	1	2	0	2	5	3	PF02265[1]:S1-P1_nuclease
1143	2	1	1	1	5	4	no pfam
1144	1	1	1	2	5	4	no pfam
1145	1	0	1	3	5	3	no pfam
1146	1	1	1	2	5	4	no pfam
1147	1	1	1	2	5	4	no pfam
1148	1	1	2	1	5	4	PF02771[1]:Acyl-CoA_dh_N
1149	2	1	1	1	5	4	PF05056[1]:DUF674
1150	1	1	1	2	5	4	no pfam
1151	1	1	1	2	5	4	no pfam
1152	1	1	1	2	5	4	PF01569[1]:PAP2
1153	1	1	1	2	5	4	PF00630[1]:Filamin
1154	1	1	1	2	5	4	no pfam
1155	1	2	1	1	5	4	no pfam
1156	0	1	1	3	5	3	PF00808[2]:CBFD_NFYB_HMF
1157	1	1	2	1	5	4	PF03399[1]:SAC3_GANP
1158	1	1	1	2	5	4	PF03321[3]:GH3
1159	1	2	0	2	5	3	PF01150[1]:GDA1_CD39
1160	1	1	1	2	5	4	no pfam
1161	1	1	1	2	5	4	PF08700[1]:Vps51
1162	2	1	0	2	5	3	PF03164[2]:Mon1
1163	1	1	1	2	5	4	no pfam
1164	1	2	1	1	5	4	PF05978[2]:UNC-93
1165	0	2	1	2	5	3	no pfam
1166	1	0	2	2	5	3	no pfam
1167	1	1	1	2	5	4	no pfam
1168	1	2	1	1	5	4	no pfam
1169	1	1	1	2	5	4	no pfam
1170	1	0	2	2	5	3	no pfam
1171	1	2	0	2	5	3	no pfam
1172	2	0	1	2	5	3	no pfam
1173	1	1	1	2	5	4	no pfam
1174	1	1	1	2	5	4	no pfam
1175	0	2	1	2	5	3	no pfam
1176	0	3	1	1	5	3	PF04083[1]:Abhydro_lipase
1177	0	1	2	2	5	3	no pfam
1178	0	2	1	2	5	3	no pfam
1179	0	1	2	2	5	3	no pfam
1180	0	2	1	2	5	3	PF05050[2]:Methyltransf_21
1181	0	2	2	1	5	3	no pfam
1182	0	1	1	3	5	3	no pfam
1183	0	2	1	2	5	3	no pfam
1184	0	2	1	2	5	3	PF05199[1]:GMC_oxred_C
1185	0	2	1	2	5	3	no pfam
1186	0	2	1	2	5	3	no pfam
1187	0	2	1	2	5	3	no pfam
1188	0	2	1	2	5	3	no pfam
1189	0	1	2	2	5	3	PF13414[1]:TPR_11
1190	0	2	1	2	5	3	no pfam
1191	0	2	1	2	5	3	PF05179[1]:CDC73
1192	0	2	1	2	5	3	PF04802[1]:SMK-1
1193	0	1	1	3	5	3	PF04884[1]:DUF647
1194	0	1	1	3	5	3	no pfam
1195	0	1	1	3	5	3	no pfam
1196	0	1	1	3	5	3	PF05678[1]:VQ
1197	0	0	0	5	5	1	PF13456[1]:RVT_3
1198	0	2	1	2	5	3	no pfam
1199	0	1	1	3	5	3	no pfam
1200	0	1	1	3	5	3	no pfam
1201	0	1	0	4	5	2	PF13621[1]:Cupin_8
1202	0	0	0	5	5	1	no pfam
1203	0	2	0	3	5	2	PF13639[1]:zf-RING_2
1204	0	1	0	4	5	2	PF02984[1]:Cyclin_C
1205	0	0	0	5	5	1	no pfam
1206	1	0	2	1	4	3	no pfam
1207	1	1	1	1	4	4	no pfam
1208	0	1	1	2	4	3	no pfam
1209	1	1	1	1	4	4	no pfam
1210	1	1	1	1	4	4	no pfam
1211	1	1	1	1	4	4	PF00564[1]:PB1
1212	1	1	1	1	4	4	no pfam
1213	1	1	1	1	4	4	no pfam
1214	1	1	1	1	4	4	no pfam
1215	1	0	1	2	4	3	no pfam
1216	1	1	1	1	4	4	PF03143[1]:GTP_EFTU_D3
1217	1	1	1	1	4	4	PF03144[1]:GTP_EFTU_D2
1218	1	1	1	1	4	4	no pfam
1219	1	1	1	1	4	4	PF00160[2]:Pro_isomerase
1220	1	1	1	1	4	4	no pfam
1221	1	1	1	1	4	4	PF04696[2]:Pinin_SDK_memA
1222	1	1	1	1	4	4	PF00415[1]:RCC1
1223	1	0	1	2	4	3	PF01650[2]:Peptidase_C13
1224	1	1	1	1	4	4	no pfam
1225	1	1	1	1	4	4	PF01388[1]:ARID
1226	1	1	1	1	4	4	PF01370[3]:Epimerase
1227	1	1	1	1	4	4	no pfam
1228	1	1	1	1	4	4	no pfam
1229	1	1	1	1	4	4	no pfam
1230	1	1	1	1	4	4	PF08375[2]:Rpn3_C
1231	1	1	1	1	4	4	PF00847[1]:AP2
1232	1	1	1	1	4	4	PF04000[1]:Sas10_Utp3
1233	1	1	1	1	4	4	no pfam
1234	1	1	1	1	4	4	PF01370[1]:Epimerase
1235	1	1	1	1	4	4	PF00487[1]:FA_desaturase
1236	1	1	1	1	4	4	no pfam
1237	1	1	1	1	4	4	PF13419[1]:HAD_2
1238	1	1	1	1	4	4	PF00475[1]:IGPD
1239	1	1	1	1	4	4	no pfam
1240	1	1	1	1	4	4	PF03199[1]:GSH_synthase
1241	1	1	1	1	4	4	PF00515[3]:TPR_1
1242	1	1	1	1	4	4	PF05002[1]:SGS
1243	1	1	1	1	4	4	PF00515[1]:TPR_1
1244	1	1	1	1	4	4	PF13414[1]:TPR_11
1245	1	1	1	1	4	4	no pfam
1246	1	1	1	1	4	4	PF07883[1]:Cupin_2
1247	1	1	1	1	4	4	no pfam
1248	1	1	1	1	4	4	no pfam
1249	1	1	1	1	4	4	PF03416[2]:Peptidase_C54
1250	1	1	1	1	4	4	PF00076[1]:RRM_1
1251	1	1	1	1	4	4	no pfam
1252	1	1	1	1	4	4	no pfam
1253	1	1	1	1	4	4	PF00676[2]:E1_dh
1254	2	0	1	1	4	3	no pfam
1255	1	1	1	1	4	4	no pfam
1256	1	1	1	1	4	4	PF00481[2]:PP2C
1257	1	1	1	1	4	4	no pfam
1258	1	1	1	1	4	4	PF01237[2]:Oxysterol_BP
1259	1	1	1	1	4	4	no pfam
1260	1	1	1	1	4	4	PF09598[1]:Stm1_N
1261	1	1	1	1	4	4	PF04774[1]:HABP4_PAI-RBP1
1262	1	1	1	1	4	4	no pfam
1263	1	1	1	1	4	4	PF08240[1]:ADH_N
1264	1	1	1	1	4	4	PF13602[1]:ADH_zinc_N_2
1265	1	1	1	1	4	4	PF00107[2]:ADH_zinc_N
1266	1	1	1	1	4	4	no pfam
1267	1	1	1	1	4	4	PF08240[1]:ADH_N
1268	1	1	1	1	4	4	no pfam
1269	1	1	1	1	4	4	PF00249[1]:Myb_DNA-binding
1270	1	1	1	1	4	4	PF00249[2]:Myb_DNA-binding
1271	1	1	1	1	4	4	no pfam
1272	1	1	1	1	4	4	PF00085[1]:Thioredoxin
1273	1	1	1	1	4	4	no pfam
1274	1	1	1	1	4	4	PF00226[1]:DnaJ
1275	1	1	1	1	4	4	no pfam
1276	1	1	1	1	4	4	PF14580[1]:LRR_9
1277	1	1	1	1	4	4	PF14580[1]:LRR_9
1278	1	1	1	1	4	4	no pfam
1279	1	1	1	1	4	4	no pfam
1280	1	1	1	1	4	4	no pfam
1281	1	1	1	1	4	4	no pfam
1282	1	1	1	1	4	4	PF02874[1]:ATP-synt_ab_N
1283	1	1	1	1	4	4	no pfam
1284	1	1	1	1	4	4	PF10607[1]:CLTH
1285	1	1	1	1	4	4	PF00903[1]:Glyoxalase
1286	1	1	1	1	4	4	no pfam
1287	1	1	1	1	4	4	PF00069[2]:Pkinase
1288	1	1	1	1	4	4	PF00069[1]:Pkinase
1289	1	1	1	1	4	4	PF09353[2]:DUF1995
1290	1	1	1	1	4	4	no pfam
1291	1	1	1	1	4	4	PF04012[1]:PspA_IM30
1292	1	1	1	1	4	4	no pfam
1293	1	1	1	1	4	4	PF01263[1]:Aldose_epim
1294	1	1	1	1	4	4	no pfam
1295	1	1	1	1	4	4	no pfam
1296	1	1	1	1	4	4	no pfam
1297	1	1	1	1	4	4	no pfam
1298	1	1	1	1	4	4	PF00144[1]:Beta-lactamase
1299	1	1	1	1	4	4	no pfam
1300	1	2	0	1	4	3	no pfam
1301	1	1	1	1	4	4	PF13415[2]:Kelch_3
1302	1	1	1	1	4	4	no pfam
1303	1	1	1	1	4	4	PF00625[2]:Guanylate_kin
1304	1	1	1	1	4	4	PF09273[1]:Rubis-subs-bind
1305	1	1	1	1	4	4	no pfam
1306	1	1	1	1	4	4	no pfam
1307	1	1	1	1	4	4	no pfam
1308	1	1	1	1	4	4	PF00596[2]:Aldolase_II
1309	1	1	1	1	4	4	PF04910[1]:Tcf25
1310	1	1	1	1	4	4	no pfam
1311	1	1	1	1	4	4	no pfam
1312	0	1	0	3	4	2	no pfam
1313	0	3	0	1	4	2	no pfam
1314	1	1	1	1	4	4	no pfam
1315	1	1	1	1	4	4	no pfam
1316	0	2	0	2	4	2	PF00501[1]:AMP-binding
1317	1	1	1	1	4	4	no pfam
1318	1	1	1	1	4	4	no pfam
1319	1	1	1	1	4	4	PF00350[1]:Dynamin_N
1320	1	1	1	1	4	4	no pfam
1321	1	1	1	1	4	4	no pfam
1322	1	1	0	2	4	3	PF13393[1]:tRNA-synt_His
1323	1	1	1	1	4	4	PF00069[1]:Pkinase
1324	1	1	1	1	4	4	no pfam
1325	1	1	1	1	4	4	PF02941[1]:FeThRed_A
1326	1	1	1	1	4	4	PF00276[2]:Ribosomal_L23
1327	0	1	1	2	4	3	no pfam
1328	1	1	1	1	4	4	PF08315[1]:cwf18
1329	1	1	1	1	4	4	no pfam
1330	1	2	0	1	4	3	no pfam
1331	1	1	1	1	4	4	PF00076[1]:RRM_1
1332	1	1	1	1	4	4	PF00076[1]:RRM_1
1333	1	1	1	1	4	4	no pfam
1334	1	1	1	1	4	4	PF00575[2]:S1
1335	1	1	1	1	4	4	PF00575[2]:S1
1336	1	1	0	2	4	3	PF14381[1]:EDR1
1337	1	1	1	1	4	4	no pfam
1338	2	1	0	1	4	3	no pfam
1339	1	1	1	1	4	4	PF00572[1]:Ribosomal_L13
1340	1	1	1	1	4	4	no pfam
1341	1	1	1	1	4	4	PF00795[1]:CN_hydrolase
1342	1	1	1	1	4	4	PF00795[1]:CN_hydrolase
1343	1	1	1	1	4	4	PF00085[1]:Thioredoxin
1344	1	1	1	1	4	4	no pfam
1345	1	1	1	1	4	4	no pfam
1346	1	1	1	1	4	4	PF05180[2]:zf-DNL
1347	1	1	1	1	4	4	no pfam
1348	1	1	1	1	4	4	PF01409[1]:tRNA-synt_2d
1349	1	1	1	1	4	4	PF03147[2]:FDX-ACB
1350	1	0	1	2	4	3	no pfam
1351	1	1	1	1	4	4	PF07766[1]:LETM1
1352	1	1	1	1	4	4	no pfam
1353	1	1	1	1	4	4	no pfam
1354	1	1	1	1	4	4	no pfam
1355	1	1	1	1	4	4	PF13460[1]:NAD_binding_10
1356	1	1	1	1	4	4	no pfam
1357	1	1	1	1	4	4	no pfam
1358	1	1	1	1	4	4	no pfam
1359	1	1	1	1	4	4	no pfam
1360	1	1	1	1	4	4	no pfam
1361	1	1	1	1	4	4	PF00350[1]:Dynamin_N
1362	1	1	1	1	4	4	no pfam
1363	1	1	1	1	4	4	PF01494[1]:FAD_binding_3
1364	1	1	0	2	4	3	PF00439[1]:Bromodomain
1365	0	0	3	1	4	2	no pfam
1366	1	1	0	2	4	3	PF13893[1]:RRM_5
1367	1	1	1	1	4	4	PF13893[1]:RRM_5
1368	1	1	1	1	4	4	PF05241[1]:EBP
1369	1	1	1	1	4	4	PF00686[2]:CBM_20
1370	1	1	1	1	4	4	no pfam
1371	1	2	0	1	4	3	PF01936[1]:NYN
1372	1	1	1	1	4	4	no pfam
1373	1	1	1	1	4	4	PF00168[1]:C2
1374	1	1	1	1	4	4	PF01764[1]:Lipase_3
1375	1	1	0	2	4	3	PF00628[1]:PHD
1376	1	1	1	1	4	4	PF00400[1]:WD40
1377	1	1	1	1	4	4	no pfam
1378	0	1	1	2	4	3	no pfam
1379	1	1	1	1	4	4	no pfam
1380	1	1	1	1	4	4	PF00400[1]:WD40
1381	1	1	1	1	4	4	no pfam
1382	1	1	1	1	4	4	no pfam
1383	0	1	1	2	4	3	no pfam
1384	0	1	1	2	4	3	PF01553[1]:Acyltransferase
1385	1	1	1	1	4	4	no pfam
1386	1	1	1	1	4	4	PF12812[1]:PDZ_1
1387	1	1	1	1	4	4	PF07897[2]:DUF1675
1388	1	1	1	1	4	4	PF11708[2]:Slu7
1389	1	1	1	1	4	4	no pfam
1390	1	1	1	1	4	4	PF00258[1]:Flavodoxin_1
1391	1	1	1	1	4	4	PF02780[1]:Transketolase_C
1392	1	1	1	1	4	4	PF02779[1]:Transket_pyr
1393	1	1	1	1	4	4	no pfam
1394	1	1	1	1	4	4	PF00080[2]:Sod_Cu
1395	1	1	1	1	4	4	PF00403[2]:HMA
1396	1	1	1	1	4	4	no pfam
1397	1	1	1	1	4	4	no pfam
1398	1	1	1	1	4	4	no pfam
1399	1	1	1	1	4	4	no pfam
1400	1	1	1	1	4	4	no pfam
1401	2	0	1	1	4	3	no pfam
1402	1	1	1	1	4	4	PF07500[1]:TFIIS_M
1403	0	2	1	1	4	3	no pfam
1404	1	1	1	1	4	4	PF00179[2]:UQ_con
1405	1	1	1	1	4	4	no pfam
1406	1	1	1	1	4	4	no pfam
1407	1	1	1	1	4	4	PF10184[1]:DUF2358
1408	1	1	1	1	4	4	PF11960[1]:DUF3474
1409	1	1	1	1	4	4	PF00487[1]:FA_desaturase
1410	1	1	1	1	4	4	no pfam
1411	1	1	1	1	4	4	PF08082[1]:PRO8NT
1412	1	1	1	1	4	4	PF00013[1]:KH_1
1413	1	1	1	1	4	4	no pfam
1414	1	1	1	1	4	4	no pfam
1415	1	1	1	1	4	4	no pfam
1416	1	1	1	1	4	4	PF01761[1]:DHQ_synthase
1417	0	0	2	2	4	2	no pfam
1418	1	1	0	2	4	3	PF01429[1]:MBD
1419	1	1	1	1	4	4	PF13920[1]:zf-C3HC4_3
1420	1	1	1	1	4	4	PF00076[1]:RRM_1
1421	1	1	1	1	4	4	PF00076[2]:RRM_1
1422	1	1	1	1	4	4	PF06574[1]:FAD_syn
1423	1	1	1	1	4	4	no pfam
1424	0	0	1	3	4	2	PF04433[1]:SWIRM
1425	1	0	2	1	4	3	no pfam
1426	1	1	0	2	4	3	PF01193[1]:RNA_pol_L
1427	1	1	1	1	4	4	PF01063[1]:Aminotran_4
1428	1	1	1	1	4	4	PF01063[1]:Aminotran_4
1429	1	1	1	1	4	4	no pfam
1430	0	1	1	2	4	3	no pfam
1431	1	1	1	1	4	4	no pfam
1432	1	1	1	1	4	4	PF13041[1]:PPR_2
1433	1	1	1	1	4	4	PF01435[1]:Peptidase_M48
1434	1	1	1	1	4	4	no pfam
1435	1	1	1	1	4	4	PF00574[1]:CLP_protease
1436	1	1	1	1	4	4	no pfam
1437	1	1	1	1	4	4	no pfam
1438	1	1	1	1	4	4	PF00574[2]:CLP_protease
1439	1	1	1	1	4	4	no pfam
1440	1	1	1	1	4	4	PF00266[1]:Aminotran_5
1441	1	1	1	1	4	4	PF07851[1]:TMPIT
1442	1	1	1	1	4	4	PF00400[2]:WD40
1443	1	1	1	1	4	4	PF00400[1]:WD40
1444	1	1	1	1	4	4	no pfam
1445	1	1	1	1	4	4	PF00400[1]:WD40
1446	1	1	1	1	4	4	no pfam
1447	1	1	1	1	4	4	PF01399[1]:PCI
1448	1	1	1	1	4	4	PF00643[1]:zf-B_box
1449	1	0	1	2	4	3	PF06203[1]:CCT
1450	1	1	1	1	4	4	PF06203[1]:CCT
1451	1	1	1	1	4	4	no pfam
1452	1	1	1	1	4	4	no pfam
1453	1	1	1	1	4	4	PF00459[1]:Inositol_P
1454	1	1	1	1	4	4	PF12799[1]:LRR_4
1455	0	1	0	3	4	2	no pfam
1456	0	1	1	2	4	3	no pfam
1457	1	1	1	1	4	4	no pfam
1458	1	1	1	1	4	4	no pfam
1459	1	1	1	1	4	4	no pfam
1460	1	1	1	1	4	4	no pfam
1461	1	1	1	1	4	4	PF05834[2]:Lycopene_cycl
1462	1	1	1	1	4	4	PF05834[2]:Lycopene_cycl
1463	0	0	1	3	4	2	no pfam
1464	1	1	1	1	4	4	no pfam
1465	1	1	1	1	4	4	PF00400[2]:WD40
1466	1	1	1	1	4	4	PF00400[2]:WD40
1467	1	1	1	1	4	4	no pfam
1468	1	1	1	1	4	4	PF04080[1]:Per1
1469	1	1	1	1	4	4	PF00928[2]:Adap_comp_sub
1470	1	1	1	1	4	4	PF01429[1]:MBD
1471	1	1	1	1	4	4	PF00265[1]:TK
1472	1	1	1	1	4	4	no pfam
1473	1	1	1	1	4	4	PF04548[2]:AIG1
1474	1	1	1	1	4	4	no pfam
1475	1	2	0	1	4	3	no pfam
1476	1	1	1	1	4	4	no pfam
1477	1	1	1	1	4	4	PF13266[1]:DUF4057
1478	1	1	1	1	4	4	PF00300[2]:His_Phos_1
1479	1	1	1	1	4	4	PF00300[2]:His_Phos_1
1480	1	1	1	1	4	4	PF00300[2]:His_Phos_1
1481	1	1	1	1	4	4	no pfam
1482	1	1	1	1	4	4	no pfam
1483	1	1	1	1	4	4	no pfam
1484	1	1	1	1	4	4	PF06472[1]:ABC_membrane_2
1485	1	1	1	1	4	4	no pfam
1486	1	1	1	1	4	4	PF02309[2]:AUX_IAA
1487	1	1	1	1	4	4	PF02309[2]:AUX_IAA
1488	1	1	1	1	4	4	PF02309[3]:AUX_IAA
1489	1	1	1	1	4	4	no pfam
1490	1	0	1	2	4	3	no pfam
1491	1	1	1	1	4	4	PF02219[2]:MTHFR
1492	1	1	1	1	4	4	no pfam
1493	0	1	1	2	4	3	no pfam
1494	1	1	1	1	4	4	no pfam
1495	1	1	1	1	4	4	PF13579[1]:Glyco_trans_4_4
1496	1	1	1	1	4	4	PF00515[2]:TPR_1
1497	1	1	1	1	4	4	PF13414[2]:TPR_11
1498	0	0	2	2	4	2	no pfam
1499	1	1	1	1	4	4	no pfam
1500	1	1	1	1	4	4	no pfam
1501	1	1	1	1	4	4	PF03297[1]:Ribosomal_S25
1502	1	1	1	1	4	4	no pfam
1503	1	1	1	1	4	4	no pfam
1504	1	1	1	1	4	4	PF00056[2]:Ldh_1_N
1505	1	1	1	1	4	4	PF02866[2]:Ldh_1_C
1506	1	1	1	1	4	4	no pfam
1507	1	1	1	1	4	4	no pfam
1508	1	1	1	1	4	4	PF01926[1]:MMR_HSR1
1509	1	1	1	1	4	4	no pfam
1510	1	1	1	1	4	4	no pfam
1511	1	1	1	1	4	4	PF01926[1]:MMR_HSR1
1512	1	1	1	1	4	4	PF03460[2]:NIR_SIR_ferr
1513	1	1	1	1	4	4	no pfam
1514	1	1	1	1	4	4	PF01399[1]:PCI
1515	1	1	1	1	4	4	PF03194[1]:LUC7
1516	1	1	1	1	4	4	no pfam
1517	1	1	1	1	4	4	no pfam
1518	1	1	1	1	4	4	no pfam
1519	1	1	1	1	4	4	no pfam
1520	1	1	1	1	4	4	PF02883[1]:Alpha_adaptinC2
1521	1	1	1	1	4	4	no pfam
1522	1	1	1	1	4	4	PF03463[1]:eRF1_1
1523	1	1	1	1	4	4	no pfam
1524	1	1	0	2	4	3	no pfam
1525	1	1	1	1	4	4	PF04969[1]:CS
1526	1	1	1	1	4	4	no pfam
1527	1	1	1	1	4	4	PF00400[1]:WD40
1528	1	1	1	1	4	4	PF04146[1]:YTH
1529	1	1	1	1	4	4	no pfam
1530	1	1	1	1	4	4	PF02514[2]:CobN-Mg_chel
1531	1	1	1	1	4	4	no pfam
1532	1	1	1	1	4	4	PF01268[1]:FTHFS
1533	1	1	1	1	4	4	PF00316[1]:FBPase
1534	1	1	1	1	4	4	PF00316[1]:FBPase
1535	1	1	1	1	4	4	PF06964[1]:Alpha-L-AF_C
1536	1	1	1	1	4	4	PF10415[1]:FumaraseC_C
1537	1	1	1	1	4	4	PF00294[1]:PfkB
1538	1	1	1	1	4	4	no pfam
1539	1	1	1	1	4	4	no pfam
1540	1	1	1	1	4	4	no pfam
1541	1	1	1	1	4	4	no pfam
1542	1	1	1	1	4	4	PF13328[1]:HD_4
1543	1	1	0	2	4	3	no pfam
1544	1	1	1	1	4	4	no pfam
1545	1	1	1	1	4	4	no pfam
1546	1	1	1	1	4	4	no pfam
1547	1	1	1	1	4	4	PF09741[1]:DUF2045
1548	1	1	1	1	4	4	no pfam
1549	0	1	1	2	4	3	PF13921[1]:Myb_DNA-bind_6
1550	1	1	0	2	4	3	no pfam
1551	1	1	1	1	4	4	PF00170[1]:bZIP_1
1552	1	1	1	1	4	4	PF00326[1]:Peptidase_S9
1553	1	1	1	1	4	4	no pfam
1554	1	1	1	1	4	4	PF00326[1]:Peptidase_S9
1555	1	1	1	1	4	4	no pfam
1556	2	1	0	1	4	3	no pfam
1557	1	1	1	1	4	4	PF00248[1]:Aldo_ket_red
1558	1	1	1	1	4	4	no pfam
1559	1	1	1	1	4	4	no pfam
1560	1	1	1	1	4	4	PF00248[1]:Aldo_ket_red
1561	1	1	1	1	4	4	no pfam
1562	1	1	1	1	4	4	no pfam
1563	1	1	1	1	4	4	PF00782[1]:DSPc
1564	1	1	1	1	4	4	PF00782[1]:DSPc
1565	1	1	1	1	4	4	no pfam
1566	1	1	1	1	4	4	no pfam
1567	1	1	1	1	4	4	no pfam
1568	1	1	1	1	4	4	PF03479[1]:DUF296
1569	1	2	1	0	4	3	no pfam
1570	1	1	1	1	4	4	no pfam
1571	1	1	1	1	4	4	no pfam
1572	1	1	1	1	4	4	no pfam
1573	1	1	1	1	4	4	no pfam
1574	1	1	1	1	4	4	no pfam
1575	1	1	1	1	4	4	no pfam
1576	1	1	1	1	4	4	PF13419[2]:HAD_2
1577	1	1	1	1	4	4	PF04597[1]:Ribophorin_I
1578	1	1	0	2	4	3	PF06217[1]:GAGA_bind
1579	1	1	1	1	4	4	no pfam
1580	1	1	1	1	4	4	no pfam
1581	1	1	1	1	4	4	PF12697[2]:Abhydrolase_6
1582	0	1	1	2	4	3	PF12697[1]:Abhydrolase_6
1583	1	1	1	1	4	4	no pfam
1584	1	1	1	1	4	4	PF14538[2]:Raptor_N
1585	1	1	1	1	4	4	PF04367[1]:DUF502
1586	1	1	1	1	4	4	no pfam
1587	1	1	1	1	4	4	PF00085[1]:Thioredoxin
1588	1	1	1	1	4	4	no pfam
1589	1	1	1	1	4	4	PF14306[1]:PUA_2
1590	1	1	1	1	4	4	no pfam
1591	1	1	1	1	4	4	no pfam
1592	1	1	0	2	4	3	no pfam
1593	1	1	1	1	4	4	no pfam
1594	1	1	1	1	4	4	PF00281[1]:Ribosomal_L5
1595	1	1	1	1	4	4	PF00400[1]:WD40
1596	1	1	1	1	4	4	PF02577[2]:DNase-RNase
1597	1	1	1	1	4	4	PF02577[2]:DNase-RNase
1598	1	1	1	1	4	4	PF00293[1]:NUDIX
1599	1	1	1	1	4	4	PF08752[1]:COP-gamma_platf
1600	1	1	1	1	4	4	no pfam
1601	1	1	1	1	4	4	no pfam
1602	1	1	1	1	4	4	PF02861[1]:Clp_N
1603	1	1	1	1	4	4	PF13424[1]:TPR_12
1604	1	1	1	1	4	4	no pfam
1605	1	1	0	2	4	3	PF08312[1]:cwf21
1606	1	1	1	1	4	4	no pfam
1607	1	1	1	1	4	4	no pfam
1608	1	1	1	1	4	4	PF13426[1]:PAS_9
1609	1	1	1	1	4	4	PF06886[1]:TPX2
1610	1	1	1	1	4	4	PF00549[1]:Ligase_CoA
1611	1	1	1	1	4	4	no pfam
1612	1	1	1	1	4	4	PF00293[1]:NUDIX
1613	1	1	1	1	4	4	PF10601[1]:zf-LITAF-like
1614	1	1	1	1	4	4	no pfam
1615	1	1	1	1	4	4	PF13365[1]:Trypsin_2
1616	1	1	1	1	4	4	PF01595[1]:DUF21
1617	1	1	1	1	4	4	PF07992[1]:Pyr_redox_2
1618	1	1	1	1	4	4	no pfam
1619	1	1	1	1	4	4	PF01593[1]:Amino_oxidase
1620	1	1	1	1	4	4	PF01593[1]:Amino_oxidase
1621	0	1	1	2	4	3	no pfam
1622	1	1	1	1	4	4	no pfam
1623	1	1	1	1	4	4	no pfam
1624	1	1	1	1	4	4	PF00106[1]:adh_short
1625	1	1	1	1	4	4	no pfam
1626	1	1	1	1	4	4	PF02365[2]:NAM
1627	1	1	1	1	4	4	no pfam
1628	1	1	1	1	4	4	PF01553[1]:Acyltransferase
1629	1	1	1	1	4	4	no pfam
1630	1	1	1	1	4	4	no pfam
1631	1	1	1	1	4	4	no pfam
1632	1	1	1	1	4	4	no pfam
1633	1	1	1	1	4	4	no pfam
1634	1	1	1	1	4	4	PF13087[1]:AAA_12
1635	1	0	1	2	4	3	no pfam
1636	1	1	1	1	4	4	no pfam
1637	1	1	1	1	4	4	no pfam
1638	0	1	1	2	4	3	no pfam
1639	1	1	1	1	4	4	PF01267[1]:F-actin_cap_A
1640	1	1	1	1	4	4	PF14249[1]:Tocopherol_cycl
1641	1	1	1	1	4	4	PF00179[2]:UQ_con
1642	1	1	0	2	4	3	no pfam
1643	1	1	1	1	4	4	no pfam
1644	1	1	1	1	4	4	no pfam
1645	1	1	1	1	4	4	no pfam
1646	1	1	1	1	4	4	no pfam
1647	1	1	1	1	4	4	no pfam
1648	1	1	1	1	4	4	PF00789[2]:UBX|PF14555[1]:UBA_4
1649	1	1	1	1	4	4	no pfam
1650	1	1	1	1	4	4	PF01494[1]:FAD_binding_3
1651	1	1	1	1	4	4	no pfam
1652	1	1	1	1	4	4	no pfam
1653	0	0	1	3	4	2	PF03468[1]:XS
1654	1	1	1	1	4	4	no pfam
1655	1	1	1	1	4	4	no pfam
1656	1	1	1	1	4	4	PF14138[3]:COX16
1657	1	1	1	1	4	4	PF11998[1]:DUF3493
1658	1	1	1	1	4	4	PF01177[1]:Asp_Glu_race
1659	1	1	1	1	4	4	PF09280[1]:XPC-binding
1660	1	1	1	1	4	4	PF00231[1]:ATP-synt
1661	1	1	1	1	4	4	no pfam
1662	1	1	1	1	4	4	PF00814[1]:Peptidase_M22
1663	1	1	1	1	4	4	no pfam
1664	1	1	1	1	4	4	PF13347[1]:MFS_2
1665	1	1	1	1	4	4	PF00107[1]:ADH_zinc_N
1666	1	1	1	1	4	4	PF12527[2]:DUF3727
1667	1	1	1	1	4	4	PF02037[1]:SAP
1668	1	1	1	1	4	4	no pfam
1669	1	1	1	1	4	4	PF12204[1]:DUF3598
1670	1	1	0	2	4	3	no pfam
1671	1	1	1	1	4	4	PF00389[1]:2-Hacid_dh
1672	1	1	1	1	4	4	no pfam
1673	1	1	1	1	4	4	PF06955[1]:XET_C
1674	1	1	1	1	4	4	PF07541[2]:EIF_2_alpha
1675	2	0	1	1	4	3	no pfam
1676	1	1	1	1	4	4	no pfam
1677	1	1	1	1	4	4	no pfam
1678	1	1	1	1	4	4	PF08442[1]:ATP-grasp_2
1679	1	1	1	1	4	4	no pfam
1680	1	1	1	1	4	4	no pfam
1681	1	1	1	1	4	4	no pfam
1682	1	0	1	2	4	3	no pfam
1683	1	1	1	1	4	4	no pfam
1684	1	1	1	1	4	4	PF04695[1]:Pex14_N
1685	1	1	1	1	4	4	PF04542[2]:Sigma70_r2
1686	1	1	1	1	4	4	PF04545[1]:Sigma70_r4
1687	1	1	1	1	4	4	PF13639[1]:zf-RING_2
1688	1	1	1	1	4	4	no pfam
1689	1	1	1	1	4	4	no pfam
1690	1	1	1	1	4	4	no pfam
1691	1	1	1	1	4	4	no pfam
1692	1	1	0	2	4	3	PF01417[1]:ENTH
1693	1	1	1	1	4	4	no pfam
1694	1	1	1	1	4	4	PF01066[1]:CDP-OH_P_transf
1695	1	1	1	1	4	4	PF01388[1]:ARID
1696	1	1	1	1	4	4	PF00899[1]:ThiF
1697	1	1	1	1	4	4	no pfam
1698	1	2	1	0	4	3	no pfam
1699	1	1	1	1	4	4	no pfam
1700	1	1	1	1	4	4	PF13499[2]:EF-hand_7
1701	1	1	1	1	4	4	PF14934[1]:DUF4499
1702	1	1	1	1	4	4	PF13167[1]:GTP-bdg_N
1703	1	1	1	1	4	4	PF01926[1]:MMR_HSR1
1704	1	1	1	1	4	4	PF01384[2]:PHO4
1705	1	1	1	1	4	4	no pfam
1706	1	1	1	1	4	4	no pfam
1707	1	1	1	1	4	4	no pfam
1708	1	1	1	1	4	4	PF08920[2]:SF3b1
1709	1	1	1	1	4	4	no pfam
1710	1	1	1	1	4	4	PF04683[2]:Proteasom_Rpn13
1711	1	1	1	1	4	4	no pfam
1712	0	1	1	2	4	3	no pfam
1713	1	1	1	1	4	4	PF12352[2]:V-SNARE_C
1714	1	1	1	1	4	4	no pfam
1715	1	1	1	1	4	4	no pfam
1716	1	1	1	1	4	4	no pfam
1717	1	1	1	1	4	4	no pfam
1718	1	1	1	1	4	4	PF04832[2]:SOUL
1719	1	1	1	1	4	4	PF00318[1]:Ribosomal_S2
1720	1	1	1	1	4	4	no pfam
1721	1	1	1	1	4	4	PF12569[2]:NARP1
1722	1	1	1	1	4	4	PF01851[1]:PC_rep
1723	1	1	1	1	4	4	no pfam
1724	1	1	1	1	4	4	no pfam
1725	1	1	1	1	4	4	PF01450[2]:IlvC
1726	1	1	1	1	4	4	PF00892[1]:EamA
1727	1	1	1	1	4	4	PF03151[1]:TPT
1728	1	1	1	1	4	4	no pfam
1729	1	1	1	1	4	4	no pfam
1730	1	1	1	1	4	4	PF13414[1]:TPR_11
1731	1	1	1	1	4	4	no pfam
1732	1	1	1	1	4	4	no pfam
1733	1	1	1	1	4	4	no pfam
1734	1	1	1	1	4	4	no pfam
1735	1	1	1	1	4	4	PF03105[1]:SPX
1736	1	1	1	1	4	4	PF13460[2]:NAD_binding_10
1737	1	1	1	1	4	4	PF01202[1]:SKI
1738	1	1	1	1	4	4	no pfam
1739	1	1	1	1	4	4	PF01411[1]:tRNA-synt_2c
1740	1	1	1	1	4	4	no pfam
1741	1	1	1	1	4	4	PF00085[1]:Thioredoxin
1742	1	1	1	1	4	4	PF13848[1]:Thioredoxin_6
1743	1	1	1	1	4	4	PF07970[1]:COPIIcoated_ERV
1744	1	1	0	2	4	3	PF01490[1]:Aa_trans
1745	1	1	1	1	4	4	no pfam
1746	1	1	1	1	4	4	no pfam
1747	1	1	1	1	4	4	PF02338[1]:OTU
1748	1	1	1	1	4	4	PF02338[1]:OTU
1749	1	1	1	1	4	4	PF14570[1]:zf-RING_4
1750	1	1	1	1	4	4	PF00595[2]:PDZ
1751	1	1	1	1	4	4	no pfam
1752	1	1	1	1	4	4	PF01293[2]:PEPCK_ATP
1753	0	2	0	2	4	2	no pfam
1754	1	1	1	1	4	4	PF13369[1]:Transglut_core2
1755	1	1	1	1	4	4	no pfam
1756	1	1	1	1	4	4	no pfam
1757	1	1	1	1	4	4	no pfam
1758	1	1	0	2	4	3	no pfam
1759	1	1	1	1	4	4	PF00557[1]:Peptidase_M24
1760	1	1	1	1	4	4	PF00557[1]:Peptidase_M24
1761	1	1	1	1	4	4	PF02826[1]:2-Hacid_dh_C
1762	0	2	0	2	4	2	PF05003[1]:DUF668
1763	1	1	1	1	4	4	PF12697[1]:Abhydrolase_6
1764	1	2	0	1	4	3	PF12697[1]:Abhydrolase_6
1765	1	1	1	1	4	4	PF06200[2]:tify
1766	1	1	1	1	4	4	no pfam
1767	1	1	1	1	4	4	PF06200[1]:tify
1768	2	0	1	1	4	3	no pfam
1769	1	1	1	1	4	4	no pfam
1770	2	1	0	1	4	3	no pfam
1771	1	1	1	1	4	4	PF02517[1]:Abi
1772	1	1	1	1	4	4	PF07466[1]:DUF1517
1773	1	1	1	1	4	4	PF00686[2]:CBM_20
1774	1	1	1	1	4	4	PF00686[1]:CBM_20
1775	1	1	1	1	4	4	PF04931[1]:DNA_pol_phi
1776	1	1	1	1	4	4	no pfam
1777	1	1	1	1	4	4	PF01398[1]:JAB
1778	1	1	1	1	4	4	PF01398[2]:JAB
1779	1	1	1	1	4	4	no pfam
1780	1	1	1	1	4	4	no pfam
1781	1	1	1	1	4	4	PF02374[1]:ArsA_ATPase
1782	1	1	1	1	4	4	no pfam
1783	1	1	1	1	4	4	no pfam
1784	1	1	1	1	4	4	no pfam
1785	1	1	1	1	4	4	no pfam
1786	1	1	1	1	4	4	no pfam
1787	1	1	1	1	4	4	PF00682[1]:HMGL-like
1788	1	1	1	1	4	4	PF04209[1]:HgmA
1789	1	1	1	1	4	4	PF00909[2]:Ammonium_transp
1790	1	1	1	1	4	4	no pfam
1791	1	1	1	1	4	4	no pfam
1792	1	1	1	1	4	4	PF07687[1]:M20_dimer
1793	1	1	1	1	4	4	PF00266[1]:Aminotran_5
1794	1	1	1	1	4	4	PF01180[1]:DHO_dh
1795	1	1	1	1	4	4	no pfam
1796	1	1	1	1	4	4	PF06437[2]:ISN1
1797	1	1	1	1	4	4	PF05542[1]:DUF760
1798	1	1	1	1	4	4	PF05542[1]:DUF760
1799	1	1	1	1	4	4	PF05542[1]:DUF760
1800	1	1	1	1	4	4	no pfam
1801	1	1	1	1	4	4	PF00647[2]:EF1G
1802	0	1	1	2	4	3	PF03106[1]:WRKY
1803	1	1	1	1	4	4	no pfam
1804	1	1	1	1	4	4	no pfam
1805	1	1	1	1	4	4	no pfam
1806	1	1	1	1	4	4	no pfam
1807	1	1	1	1	4	4	no pfam
1808	1	1	1	1	4	4	PF00162[1]:PGK
1809	1	1	1	1	4	4	PF05773[1]:RWD
1810	0	0	1	3	4	2	no pfam
1811	1	1	1	1	4	4	no pfam
1812	1	1	1	1	4	4	no pfam
1813	1	1	1	1	4	4	PF05184[1]:SapB_1
1814	2	1	0	1	4	3	no pfam
1815	1	1	1	1	4	4	no pfam
1816	1	1	1	1	4	4	no pfam
1817	1	1	1	1	4	4	PF06881[1]:Elongin_A
1818	1	0	2	1	4	3	no pfam
1819	1	1	1	1	4	4	no pfam
1820	1	1	1	1	4	4	no pfam
1821	1	1	1	1	4	4	no pfam
1822	1	1	1	1	4	4	no pfam
1823	1	1	1	1	4	4	PF08755[1]:YccV-like
1824	1	1	1	1	4	4	PF03097[1]:BRO1
1825	1	1	1	1	4	4	no pfam
1826	1	1	1	1	4	4	PF00536[1]:SAM_1
1827	1	1	1	1	4	4	no pfam
1828	1	1	1	1	4	4	no pfam
1829	1	1	1	1	4	4	PF06799[1]:DUF1230
1830	0	1	0	3	4	2	no pfam
1831	1	1	1	1	4	4	PF01169[1]:UPF0016
1832	1	1	1	1	4	4	no pfam
1833	1	1	1	1	4	4	PF04153[1]:NOT2_3_5
1834	1	1	1	1	4	4	PF00581[3]:Rhodanese
1835	1	1	1	1	4	4	PF01112[1]:Asparaginase_2
1836	1	1	1	1	4	4	no pfam
1837	1	1	1	1	4	4	PF00412[1]:LIM
1838	1	1	1	1	4	4	no pfam
1839	1	1	1	1	4	4	no pfam
1840	1	1	1	1	4	4	PF13639[1]:zf-RING_2
1841	1	1	1	1	4	4	no pfam
1842	1	1	1	1	4	4	no pfam
1843	1	1	1	1	4	4	no pfam
1844	1	1	1	1	4	4	PF00651[1]:BTB
1845	2	1	0	1	4	3	no pfam
1846	1	1	1	1	4	4	PF03634[1]:TCP
1847	1	1	1	1	4	4	no pfam
1848	1	1	1	1	4	4	no pfam
1849	1	1	1	1	4	4	no pfam
1850	1	1	1	1	4	4	no pfam
1851	1	1	1	1	4	4	PF00569[1]:ZZ
1852	1	1	1	1	4	4	no pfam
1853	1	1	1	1	4	4	PF00248[1]:Aldo_ket_red
1854	1	1	1	1	4	4	no pfam
1855	1	1	1	1	4	4	no pfam
1856	1	1	1	1	4	4	no pfam
1857	1	1	1	1	4	4	no pfam
1858	1	1	1	1	4	4	PF14237[3]:DUF4339
1859	1	1	1	1	4	4	no pfam
1860	1	1	1	1	4	4	PF00571[1]:CBS
1861	1	1	1	1	4	4	no pfam
1862	1	1	1	1	4	4	no pfam
1863	1	1	1	1	4	4	PF05694[1]:SBP56
1864	1	1	1	1	4	4	no pfam
1865	1	1	1	1	4	4	no pfam
1866	1	1	1	1	4	4	no pfam
1867	1	1	1	1	4	4	PF01336[1]:tRNA_anti-codon
1868	0	0	1	3	4	2	PF00443[1]:UCH
1869	1	1	1	1	4	4	no pfam
1870	1	1	1	1	4	4	PF02731[3]:SKIP_SNW
1871	1	1	1	1	4	4	PF04715[1]:Anth_synt_I_N
1872	1	1	1	1	4	4	PF13460[1]:NAD_binding_10
1873	1	1	1	1	4	4	no pfam
1874	1	1	1	1	4	4	PF00787[2]:PX
1875	1	1	1	1	4	4	no pfam
1876	1	1	1	1	4	4	PF02620[1]:DUF177
1877	1	1	1	1	4	4	no pfam
1878	1	1	1	1	4	4	no pfam
1879	1	1	1	1	4	4	PF12906[1]:RINGv
1880	1	1	1	1	4	4	no pfam
1881	1	1	1	1	4	4	PF07228[1]:SpoIIE
1882	1	1	1	1	4	4	PF07228[1]:SpoIIE
1883	1	1	1	1	4	4	no pfam
1884	1	1	1	1	4	4	PF03350[1]:UPF0114
1885	1	1	1	1	4	4	no pfam
1886	1	1	1	1	4	4	PF00297[2]:Ribosomal_L3
1887	1	1	1	1	4	4	PF00566[1]:RabGAP-TBC
1888	1	1	1	1	4	4	no pfam
1889	1	1	1	1	4	4	no pfam
1890	1	1	1	1	4	4	PF01399[1]:PCI
1891	1	1	0	2	4	3	PF08513[2]:LisH
1892	1	1	1	1	4	4	PF06485[1]:DUF1092
1893	1	1	1	1	4	4	PF13450[1]:NAD_binding_8
1894	1	1	1	1	4	4	no pfam
1895	1	1	1	1	4	4	PF01546[1]:Peptidase_M20
1896	1	1	1	1	4	4	PF00288[1]:GHMP_kinases_N
1897	1	1	1	1	4	4	PF00342[2]:PGI
1898	1	1	1	1	4	4	PF00120[2]:Gln-synt_C
1899	1	1	1	1	4	4	PF00875[1]:DNA_photolyase
1900	1	1	1	1	4	4	no pfam
1901	1	1	1	1	4	4	no pfam
1902	1	1	1	1	4	4	PF00198[2]:2-oxoacid_dh
1903	1	1	1	1	4	4	no pfam
1904	1	1	1	1	4	4	no pfam
1905	1	2	0	1	4	3	no pfam
1906	1	1	1	1	4	4	PF00293[1]:NUDIX
1907	1	1	1	1	4	4	no pfam
1908	1	1	1	1	4	4	PF03168[1]:LEA_2
1909	1	1	1	1	4	4	no pfam
1910	1	1	1	1	4	4	PF02163[2]:Peptidase_M50
1911	1	1	1	1	4	4	PF02163[2]:Peptidase_M50
1912	1	1	1	1	4	4	no pfam
1913	1	1	1	1	4	4	PF00160[1]:Pro_isomerase
1914	1	1	1	1	4	4	PF01196[2]:Ribosomal_L17
1915	1	1	1	1	4	4	PF02670[1]:DXP_reductoisom
1916	1	1	1	1	4	4	no pfam
1917	1	1	1	1	4	4	no pfam
1918	1	1	1	1	4	4	PF01789[1]:PsbP
1919	1	1	1	1	4	4	PF04116[1]:FA_hydroxylase
1920	1	1	1	1	4	4	no pfam
1921	1	1	1	1	4	4	no pfam
1922	1	1	1	1	4	4	PF00108[1]:Thiolase_N
1923	1	1	1	1	4	4	no pfam
1924	1	1	1	1	4	4	PF02542[2]:YgbB
1925	1	1	1	1	4	4	PF10155[2]:DUF2363
1926	1	1	1	1	4	4	PF07002[1]:Copine
1927	1	1	1	1	4	4	no pfam
1928	1	1	1	1	4	4	PF03643[1]:Vps26
1929	1	1	1	1	4	4	PF01300[2]:Sua5_yciO_yrdC
1930	1	1	1	1	4	4	PF01300[2]:Sua5_yciO_yrdC
1931	1	0	2	1	4	3	no pfam
1932	1	1	1	1	4	4	no pfam
1933	1	1	1	1	4	4	PF13855[1]:LRR_8
1934	1	1	1	1	4	4	no pfam
1935	1	1	1	1	4	4	no pfam
1936	1	1	1	1	4	4	no pfam
1937	1	1	1	1	4	4	no pfam
1938	1	1	1	1	4	4	no pfam
1939	1	1	1	1	4	4	PF02629[2]:CoA_binding
1940	1	0	1	2	4	3	PF02535[1]:Zip
1941	0	1	1	2	4	3	PF12697[1]:Abhydrolase_6
1942	1	1	1	1	4	4	PF02622[2]:DUF179
1943	1	1	1	1	4	4	PF01423[1]:LSM
1944	1	1	1	1	4	4	no pfam
1945	1	1	1	1	4	4	PF00235[1]:Profilin
1946	1	1	1	1	4	4	no pfam
1947	1	1	1	1	4	4	no pfam
1948	1	0	2	1	4	3	no pfam
1949	1	1	1	1	4	4	no pfam
1950	2	1	0	1	4	3	no pfam
1951	1	1	1	1	4	4	no pfam
1952	1	1	1	1	4	4	PF03151[1]:TPT
1953	1	1	1	1	4	4	no pfam
1954	2	0	0	2	4	2	no pfam
1955	1	1	1	1	4	4	no pfam
1956	1	1	0	2	4	3	PF03195[2]:DUF260
1957	0	1	0	3	4	2	PF01416[1]:PseudoU_synth_1
1958	1	1	1	1	4	4	no pfam
1959	1	1	1	1	4	4	no pfam
1960	1	1	1	1	4	4	PF14380[1]:WAK_assoc
1961	1	1	1	1	4	4	no pfam
1962	1	1	1	1	4	4	PF09816[1]:EAF
1963	1	1	1	1	4	4	PF00795[1]:CN_hydrolase
1964	1	1	1	1	4	4	PF11998[1]:DUF3493
1965	1	1	1	1	4	4	PF00035[1]:dsrm
1966	1	1	1	1	4	4	PF04414[1]:tRNA_deacylase
1967	1	1	1	1	4	4	PF00291[1]:PALP
1968	1	1	1	1	4	4	no pfam
1969	1	0	1	2	4	3	PF00266[1]:Aminotran_5
1970	1	1	1	1	4	4	no pfam
1971	1	1	1	1	4	4	PF04133[1]:Vps55
1972	1	1	1	1	4	4	no pfam
1973	1	1	1	1	4	4	no pfam
1974	1	1	1	1	4	4	no pfam
1975	1	1	1	1	4	4	PF14635[1]:HHH_7
1976	1	0	2	1	4	3	PF13414[1]:TPR_11
1977	1	1	1	1	4	4	no pfam
1978	1	1	1	1	4	4	no pfam
1979	1	1	1	1	4	4	PF04889[1]:Cwf_Cwc_15
1980	1	1	1	1	4	4	no pfam
1981	1	1	1	1	4	4	no pfam
1982	1	1	1	1	4	4	PF03662[1]:Glyco_hydro_79n
1983	1	1	1	1	4	4	PF13671[1]:AAA_33
1984	1	1	1	1	4	4	no pfam
1985	1	1	1	1	4	4	no pfam
1986	1	1	1	1	4	4	no pfam
1987	1	1	1	1	4	4	PF02141[1]:DENN
1988	1	0	1	2	4	3	no pfam
1989	1	1	1	1	4	4	no pfam
1990	1	1	1	1	4	4	no pfam
1991	1	1	1	1	4	4	no pfam
1992	1	1	1	1	4	4	PF01399[2]:PCI
1993	1	1	0	2	4	3	no pfam
1994	1	1	1	1	4	4	no pfam
1995	1	1	1	1	4	4	PF09412[1]:XendoU
1996	1	1	0	2	4	3	no pfam
1997	0	1	1	2	4	3	PF13837[1]:Myb_DNA-bind_4
1998	1	1	1	1	4	4	no pfam
1999	1	1	1	1	4	4	no pfam
[truncated: 3,240 more rows]
